# Supplementary material for: A web-based genome-wide association study reveals the susceptibility loci of common adverse events following COVID-19 vaccination in the Japanese population
Source: Sci Rep. 2023 Nov 27;13:20820. doi: 10.1038/s41598-023-47632-5 (PMC10682012; doi:10.1038/s41598-023-47632-5)
Supplement: Supplementary file 2 — Supplementary Tables. [file 41598_2023_47632_MOESM2_ESM.xlsx]

## Sheet: Table S1
Supplemental Table 1. Internet-based questionnaires about COVID-19 vaccination
question	options
Please tell me the name of the COVID-19 vaccine manufacturer.	Pfizer	Moderna (Takeda / Moderna)	Astrazeneca	I’m not sure	other
Did you have the following symptoms at vaccinated area within a week after the first/second COVID-19 vaccination? Please select all that apply.	pain at vaccination site	vaccination site becomes red	swelling at vaccination site	vaccination site becomes hard	itching at vaccination site	vaccination site becomes hot	movement disorder (cannot raise the arm) at vaccination site	internal bleeding at vaccination site	there is nothing that applies in this
Did you have the following symptoms in your body within a week after the first/second COVID-19 vaccination? Please select all that apply.	37.5 °C or higher fever	38 °C or higher fever	fatigue	chills (pathological)	hot flash	peripheral coolness (cold of hands and feet)	numbness	shivering	dizzy	headache	sore throat	mouth and throat discomfort	back pain	swelling of lymph nodes (especially neck, armpit, inguinal part)	pain of lymph nodes (especially neck, armpit, inguinal part)	chest pain	stomach ache	abdominal discomfort	eye pain	joint pain	muscle pain	musculoskeletal discomfort (such as muscle tension)	limb pain	limb discomfort	snot	stuffy nose	nausea	vomiting	loss of appetite	diarrhea	loose stool	constipation	cough	sneeze	dyspnea	muscle weakness	stomatitis	urticaria (rash that disappears within a few hours)	eczema (long-term rash)	blunt feeling	sleepy in the daytime	insomnia	hyperhidrosis	there is nothing that applies in this

## Sheet: Table S2
Supplemental Table 2. The adverce event occurrence of COVID-19 vaccine
	population A								population B								population A + population B									previous report in Japan*
	BNT162b1 vaccine				mRNA-1273 vaccine				BNT162b1 vaccine				mRNA-1273 vaccine				BNT162b1 vaccine				mRNA-1273 vaccine					BNT162b1 vaccine				mRNA-1273 vaccine
	1st dose N = 2,395		2nd dose N = 2,017		1st dose N = 1,184		2nd dose N = 1,028		1st dose N = 629		2nd dose N = 537		1st dose N = 337		2nd dose N = 300		1st dose N = 3,024		2nd dose N = 2,554		1st dose N = 1,5212		2nd dose N = 1,328			1st dose N = 19,792		2nd dose N = 19,592		1st dose N = 11,831		2nd dose N = 10,207
	N	%	N	%	N	%	N	%	N	%	N	%	N	%	N	%	N	%	N	%	N	%	N	%		%	difference**	%	difference**	%	difference**	%	difference**
local reaction
pain in vaccination site	2084	87.0146	1666	82.5979	1019	86.0642	831	80.8366	537	85.3736	437	81.378	297	88.1306	239	79.6667	2621	86.6733	2103	82.3414	1316	86.522	1070	80.5723		91.97	5.29672	89.5	7.15857	84.56	1.96202	84.15	3.57771
vaccination site becomes red	241	10.0626	271	13.4358	402	33.9527	393	38.2296	72	11.4467	81	15.0838	115	34.1246	107	35.6667	313	10.3505	352	13.7823	517	33.9908	500	37.6506		13.85	3.49947	15.92	2.1377	9.79	24.2008	25.74	11.9106
swelling of vaccination site	446	18.6221	423	20.9717	476	40.2027	434	42.2179	122	19.3959	122	22.7188	138	40.9496	124	41.3333	568	18.7831	545	21.3391	614	40.3682	558	42.0181		12.48	6.30307	14.08	7.25908	10.31	30.0582	20.14	21.8781
vaccination site becomes hard	276	11.524	243	12.0476	250	21.1149	204	19.8444	78	12.4006	59	10.987	70	20.7715	58	19.3333	354	11.7063	302	11.8246	320	21.0388	262	19.7289		10.64	1.06635	10.07	1.75459	7.21	13.8288	10.94	8.78892
itching of vaccination site	215	8.97704	231	11.4527	319	26.9426	280	27.2374	51	8.10811	60	11.1732	90	26.7062	66	22	266	8.7963	291	11.3939	409	26.8902	346	26.0542		8.01	0.786296	11.92	0.526108	5.17	21.7202	13.91	12.1442
vaccination site becomes hot	420	17.5365	344	17.055	454	38.3446	400	38.9105	116	18.442	101	18.8082	120	35.6083	105	35	536	17.7249	445	17.4236	574	37.7383	505	38.0271		12.85	4.87487	19	1.57635	10.93	26.8083	32.06	5.96711
movement disorder (can't raise the arm) at the vaccination site	553	23.0898	392	19.4348	368	31.0811	272	26.4591	159	25.2782	112	20.8566	91	27.003	67	22.3333	712	23.545	504	19.7338	459	30.1775	339	25.5271		1.32	22.225	0.51	19.2238	NA	NA	NA	NA
internal bleeding in vaccination site	34	1.41962	18	0.892414	13	1.09797	13	1.26459	8	1.27186	2	0.372439	2	0.593472	3	1	42	1.38889	20	0.783085	15	0.986193	16	1.20482		0.44	0.948889	0.29	0.493085	0.01-0.1	0.936193	0.01-0.1	1.15482
there is nothing that applies in this	174	7.26514	202	10.0149	50	4.22297	79	7.68482	46	7.3132	53	9.86965	11	3.26409	31	10.3333	220	7.27513	255	9.98434	61	4.01052	110	8.28313		NA	NA	NA	NA	NA	NA	NA	NA
systemic reaction
37.5°C or higher fever	155	6.47182	721	35.7462	206	17.3986	853	82.9767	44	6.99523	204	37.9888	64	18.9911	252	84	199	6.58069	925	36.2177	270	17.7515	1105	83.2078		3.3	3.28069	38.13	1.9123	7.09	10.6615	76.98	6.22783
38°C or higher fever	36	1.50313	310	15.3694	68	5.74324	601	58.463	11	1.74881	97	18.0633	21	6.23145	180	60	47	1.55423	407	15.9358	89	5.85141	781	58.8102		NA	NA	NA	NA	NA	NA	NA	NA
fatigue	589	24.5929	978	48.4879	419	35.3885	719	69.9416	156	24.8013	269	50.0931	120	35.6083	222	74	745	24.6362	1247	48.8254	539	35.4372	941	70.8584		23.16	1.47624	68.79	19.9646	25.68	9.75721	80.42	9.56157
chills (pathological)	60	2.50522	219	10.8577	73	6.16554	380	36.965	17	2.7027	74	13.7803	25	7.4184	113	37.6667	77	2.5463	293	11.4722	98	6.44313	493	37.1235		2.01	0.536296	10.4	1.0722	0.63	5.81313	5.54	31.5835
hot flash	112	4.67641	179	8.87457	78	6.58784	159	15.4669	34	5.40541	48	8.93855	33	9.79228	46	15.3333	146	4.82804	227	8.88802	111	7.29783	205	15.4367		0.17	4.65804	0.17	8.71802	0.01-0.1	7.24783	0.01-0.1	15.3867
peripheral coolness (cold of hands and feet)	13	0.542797	28	1.3882	6	0.506757	49	4.76654	4	0.63593	6	1.11732	5	1.48368	14	4.66667	17	0.562169	34	1.33125	11	0.723208	63	4.74398		0.01-0.1	0.512169	0.13	1.20125	0.01-0.1	0.673208	NA	NA
numbness	41	1.7119	28	1.3882	29	2.44932	24	2.33463	9	1.43084	11	2.04842	13	3.85757	9	3	50	1.65344	39	1.52702	42	2.76134	33	2.48494		0.01-0.1	1.60344	0.1	1.42702	0.01-0.1	2.71134	0.01-0.1	2.43494
shivering	5	0.208768	16	0.793257	10	0.844595	49	4.76654	1	0.158983	10	1.8622	7	2.07715	12	4	6	0.198413	26	1.01801	17	1.11769	61	4.59337		0.01-0.1	0.148413	0.01-0.1	0.968011	<0.01	1.11269	0.01-0.1	4.58837
dizzy	43	1.79541	60	2.97471	24	2.02703	54	5.25292	9	1.43084	16	2.97952	8	2.37389	22	7.33333	52	1.71958	76	2.97572	32	2.10388	76	5.72289		0.72	0.999577	1.11	1.86572	0.23	1.87388	0.51	5.21289
headache	276	11.524	499	24.7397	180	15.2027	447	43.4825	74	11.7647	147	27.3743	59	17.5074	129	43	350	11.5741	646	25.2937	239	15.7133	576	43.3735		21.35	9.77593	53.14	27.8463	16.35	0.636654	64.1	20.7265
sore throat	15	0.626305	16	0.793257	9	0.760135	18	1.75097	6	0.953895	3	0.558659	2	0.593472	8	2.66667	21	0.694444	19	0.743931	11	0.723208	26	1.95783		1.03	0.335556	1.33	0.586069	0.36	0.363208	0.33	1.62783
mouth and throat discomfort	26	1.08559	26	1.28904	11	0.929054	21	2.0428	7	1.11288	6	1.11732	7	2.07715	10	3.33333	33	1.09127	32	1.25294	18	1.18343	31	2.33434		0.36	0.73127	0.3	0.952937	0.01-0.1	1.13343	0.01-0.1	2.28434
back pain	28	1.1691	96	4.75954	36	3.04054	92	8.94942	9	1.43084	18	3.35196	9	2.67062	35	11.6667	37	1.22354	114	4.46359	45	2.95858	127	9.56325		0.52	0.703545	2.3	2.16359	0.25	2.70858	1.15	8.41325
swelling of lymph nodes (especially neck, armpit, inguinal part)	17	0.709812	46	2.28061	25	2.11149	18	1.75097	5	0.794913	18	3.35196	9	2.67062	8	2.66667	22	0.727513	64	2.50587	34	2.23537	26	1.95783		0.12	0.607513	0.97	1.53587	0.26	1.97537	0.19	1.76783
pain of lymph nodes (especially neck, armpit, inguinal part)	36	1.50313	80	3.96629	45	3.80068	60	5.83658	6	0.953895	23	4.28305	14	4.1543	18	6	42	1.38889	103	4.03289	59	3.87903	78	5.87349		0.01-0.1	1.33889	0.48	3.55289	0.19	3.68903	0.14	5.73349
chest pain	16	0.668058	22	1.09073	15	1.26689	10	0.972763	6	0.953895	6	1.11732	4	1.18694	6	2	22	0.727513	28	1.09632	19	1.24918	16	1.20482		0.01-0.1	0.677513	0.1	0.996319	NA	NA	0.23	0.974819
stomach ache	17	0.709812	23	1.14031	10	0.844595	21	2.0428	6	0.953895	8	1.48976	2	0.593472	3	1	23	0.760582	31	1.21378	12	0.788955	24	1.80723		0.36	0.400582	0.74	0.473782	0.17	0.618955	0.42	1.38723
abdominal discomfort	31	1.29436	30	1.48736	9	0.760135	21	2.0428	6	0.953895	6	1.11732	3	0.890208	7	2.33333	37	1.22354	36	1.40955	12	0.788955	28	2.10843		0.23	0.993545	0.56	0.849554	0.01-0.1	0.738955	0.01-0.1	2.05843
eye pain	9	0.375783	8	0.396629	5	0.422297	13	1.26459	3	0.476948	6	1.11732	2	0.593472	6	2	12	0.396825	14	0.54816	7	0.460224	19	1.43072		0.01-0.1	0.346825	0.01-0.1	0.49816	0.01-0.1	0.410224	0.01-0.1	1.38072
joint pain	90	3.75783	222	11.0064	64	5.40541	237	23.0545	20	3.17965	73	13.594	25	7.4184	77	25.6667	110	3.63757	295	11.5505	89	5.85141	314	23.6446		1.49	2.14757	NA	NA	0.87	4.98141	6.07	17.5746
muscle pain	228	9.51983	233	11.5518	159	13.4291	191	18.5798	73	11.6057	77	14.3389	47	13.9466	67	22.3333	301	9.9537	310	12.1378	206	13.5437	258	19.4277		2.2	7.7537	3.5	8.63782	0.96	12.5837	1.67	17.7577
musculoskeletal discomfort (such as muscle tension)	36	1.50313	62	3.07387	23	1.94257	29	2.82101	11	1.74881	16	2.97952	5	1.48368	22	7.33333	47	1.55423	78	3.05403	28	1.84089	51	3.84036		0.14	1.41423	0.11	2.94403	0.1	1.74089	0.01-0.1	3.79036
limb pain	26	1.08559	36	1.78483	11	0.929054	27	2.62646	6	0.953895	13	2.42086	5	1.48368	15	5	32	1.0582	49	1.91856	16	1.05194	42	3.16265		0.43	0.628201	0.53	1.38856	0.33	0.72194	0.22	2.94265
limb discomfort	10	0.417537	25	1.23946	7	0.591216	15	1.45914	5	0.794913	5	0.931099	3	0.890208	11	3.66667	15	0.496032	30	1.17463	10	0.657462	26	1.95783		1.1	0.603968	0.5	0.674628	0.14	0.517462	0.01-0.1	1.90783
snot	27	1.12735	20	0.991572	12	1.01351	15	1.45914	5	0.794913	5	0.931099	3	0.890208	9	3	32	1.0582	25	0.978857	15	0.986193	24	1.80723		10.21	9.1518	14.44	13.4611	5.51	4.52381	11.83	10.0228
stuffy nose	15	0.626305	9	0.446207	6	0.506757	12	1.16732	5	0.794913	5	0.931099	2	0.593472	4	1.33333	20	0.661376	14	0.54816	8	0.52597	16	1.20482		0.19	0.471376	0.23	0.31816	0.01-0.1	0.47597	0.14	1.06482
nausea	38	1.58664	46	2.28061	22	1.85811	42	4.0856	12	1.90779	17	3.16574	8	2.37389	18	6	50	1.65344	63	2.46672	30	1.97239	60	4.51807		1.3	0.353439	3.83	1.36328	0.64	1.33239	1.84	2.67807
vomiting	6	0.250522	9	0.446207	4	0.337838	11	1.07004	1	0.158983	2	0.372439	5	1.48368	4	1.33333	7	0.231481	11	0.430697	9	0.591716	15	1.12952		0.19	0.0414815	0.62	0.189303	0.1	0.491716	0.2	0.929518
loss of appetite	32	1.33612	93	4.61081	31	2.61824	144	14.0078	3	0.476948	22	4.09683	10	2.96736	53	17.6667	35	1.15741	115	4.50274	41	2.6956	197	14.8343		0.01-0.1	1.10741	0.81	3.69274	0.01-0.1	2.6456	0.17	14.6643
diarrhea	48	2.00418	59	2.92514	23	1.94257	30	2.91829	10	1.58983	10	1.8622	10	2.96736	16	5.33333	58	1.91799	69	2.70164	33	2.16963	46	3.46386		1.12	0.797989	1.75	0.951644	0.48	1.68963	0.87	2.59386
loose stool	20	0.835073	31	1.53694	9	0.760135	15	1.45914	5	0.794913	10	1.8622	2	0.593472	6	2	25	0.82672	41	1.60532	11	0.723208	21	1.58133		0.12	0.70672	0.13	1.47532	0.01-0.1	0.673208	0.01-0.1	1.53133
constipation	7	0.292276	7	0.34705	1	0.0844595	1	0.0972763	0	0	3	0.558659	4	1.18694	2	0.666667	7	0.231481	10	0.391543	5	0.328731	3	0.225904		0.01-0.1	0.181481	0.01-0.1	0.341543	<0.01	0.323731	0.01-0.1	0.175904
cough	14	0.584551	7	0.34705	7	0.591216	16	1.55642	4	0.63593	4	0.744879	2	0.593472	5	1.66667	18	0.595238	11	0.430697	9	0.591716	21	1.58133		0.56	0.0352381	0.95	0.519303	0.13	0.461716	0.21	1.37133
sneeze	9	0.375783	6	0.297471	7	0.591216	4	0.389105	1	0.158983	3	0.558659	0	0	2	0.666667	10	0.330688	9	0.352388	7	0.460224	6	0.451807		0.24	0.0906878	0.12	0.232388	0.01-0.1	0.410224	0.01-0.1	0.401807
dyspnea	5	0.208768	1	0.0495786	0	0	4	0.389105	0	0	0	0	3	0.890208	1	0.333333	5	0.165344	1	0.0391543	3	0.197239	5	0.376506		0.01-0.1	0.115344	0.3	0.260846	0.11	0.0872387	0.18	0.196506
muscle weakness	7	0.292276	10	0.495786	1	0.0844595	8	0.77821	3	0.476948	7	1.30354	1	0.296736	10	3.33333	10	0.330688	17	0.665623	2	0.131492	18	1.35542		0.17	0.160688	0.01-0.1	0.615623	0.01-0.1	0.0814924	NA	NA
stomatitis	10	0.417537	10	0.495786	3	0.253378	12	1.16732	2	0.317965	6	1.11732	1	0.296736	1	0.333333	12	0.396825	16	0.626468	4	0.262985	13	0.978916		0.23	0.166825	0.17	0.456468	0.01-0.1	0.212985	<0.01	0.973916
urticaria (rash that disappears within a few hours)	9	0.375783	12	0.594943	4	0.337838	6	0.583658	2	0.317965	4	0.744879	1	0.296736	2	0.666667	11	0.363757	16	0.626468	5	0.328731	8	0.60241		0.3	0.0637566	0.37	0.256468	0.01-0.1	0.278731	0.15	0.45241
eczema (long-term rash)	5	0.208768	10	0.495786	7	0.591216	6	0.583658	0	0	1	0.18622	4	1.18694	1	0.333333	5	0.165344	11	0.430697	11	0.723208	7	0.527108		0.31	0.144656	0.28	0.150697	0.01-0.1	0.673208	0.01-0.1	0.477108
blunt feeling	13	0.542797	10	0.495786	8	0.675676	13	1.26459	2	0.317965	3	0.558659	5	1.48368	6	2	15	0.496032	13	0.509005	13	0.854701	19	1.43072		0.62	0.123968	0.67	0.160995	0.4	0.454701	0.44	0.990723
sleepy in the daytime	127	5.30271	163	8.08131	62	5.23649	100	9.72763	30	4.76948	47	8.75233	13	3.85757	32	10.6667	157	5.1918	210	8.2224	75	4.93097	132	9.93976		0.88	4.3118	0.62	7.6024	0.25	4.68097	0.19	9.74976
insomnia	11	0.45929	19	0.941993	8	0.675676	12	1.16732	2	0.317965	2	0.372439	2	0.593472	5	1.66667	13	0.429894	21	0.82224	10	0.657462	17	1.28012		0.01-0.1	0.379894	0.1	0.72224	0.01-0.1	0.607462	0.01-0.1	1.23012
hyperhidrosis	10	0.417537	15	0.743679	3	0.253378	13	1.26459	3	0.476948	4	0.744879	2	0.593472	4	1.33333	13	0.429894	19	0.743931	5	0.328731	17	1.28012		0.12	0.309894	0.15	0.593931	0.16	0.168731	0.51	0.77012
there is nothing that applies in this	1355	56.5762	599	29.6976	522	44.0878	46	4.47471	349	55.4849	153	28.4916	136	40.3561	12	4	1704	56.3492	752	29.444	658	43.261	58	4.36747		NA	NA	NA	NA	NA	NA	NA	NA
* Health status survey after COVID-19 vaccination. Ministry of Health, Labour and Welfare Web site. Accessed November 12, 2021. https://www.mhlw.go.jp/stf/seisakunitsuite/bunya/vaccine_kenkoujoukyoutyousa.html
** absolute value of % difference between previous report and this study. We treated "0.01-0.1" as "0.05" and "<0.01" as "0.005".

## Sheet: Table S3
Supplemental Table 3. The correlation matrix of adverce event occurrence of COVID-19 vaccine in BNT162b1 vaccine 1st dose
	pain in vaccination site	vaccination site becomes red	swelling of vaccination site	vaccination site becomes hard	itching of vaccination site	vaccination site becomes hot	movement disorder (can't raise the arm) at the vaccination site	internal bleeding in vaccination site	there is nothing that applies in this (local reaction)	37.5 degrees Celsius or higher fever	38 degrees Celsius or higher fever	fatigue	chills (pathological)	hot flash	peripheral coolness (cold of hands and feet)	numbness	shivering	dizzy	headache	sore throat	mouth and throat discomfort	back pain	swelling of lymph nodes (especially neck, armpit, inguinal part)	pain of lymph nodes (especially neck, armpit, inguinal part)	chest pain	stomach ache	abdominal discomfort	eye pain	joint pain	muscle pain	musculoskeletal discomfort (such as muscle tension)	limb pain	limb discomfort	snot	stuffy nose	nausea	vomiting	loss of appetite	diarrhea	loose stool	constipation	cough	sneeze	dyspnea	muscle weakness	stomatitis	urticaria (rash that disappears within a few hours)	eczema (long-term rash)	blunt feeling
pain in vaccination site	1	0.015053	0.0689955	0.00356092	-0.0293745	0.0520574	0.0433119	0.0215937	-0.714337	0.0687541	0.0256714	0.0774172	0.0201459	0.0383876	-0.0225719	0.0126919	-0.00438179	0.0144445	0.047579	0.00935715	0.00372576	0.00823899	-0.000779946	0.0132795	0.0106694	0.0231286	0.0170897	-0.0216796	0.039806	0.0523693	-0.0057929	0.0120248	-1.37397e-05	-0.0260117	-0.00401726	0.0203222	-0.00135917	-0.0030534	0.0406455	0.0250557	-0.0216061	0.00504464	-0.0282582	0.0159578	-0.01131	-0.0371563	0.0236928	0.0159578	0.0276856
vaccination site becomes red	0.015053	1	0.417496	0.227449	0.26625	0.302812	0.121035	0.0988165	-0.0951765	0.0324104	0.0187394	0.123169	0.0553388	0.045013	0.0760885	0.0240473	-0.0151504	0.0469115	0.0670974	0.0500203	0.0479022	0.0411807	0.0858784	0.061712	0.0347822	0.00773934	0.00168171	0.030355	0.0731427	0.0284463	0.00118699	-0.00331192	0.0378178	0.0391255	-0.014332	0.0410736	0.0288122	0.0545775	0.0158036	0.00494392	-0.016367	0.0160449	-0.019572	0.0128915	-0.019572	0.030355	0.0155337	-0.013828	0.0069136
swelling of vaccination site	0.0689955	0.417496	1	0.291025	0.221312	0.399794	0.148198	0.0369769	-0.134705	0.0772472	0.04909	0.141604	0.0458844	0.0378258	0.0431093	0.0239585	-0.00241606	0.040593	0.0589101	0.0515436	0.0391303	0.0157901	0.068421	0.0659153	0.0186076	0.0163711	0.0311931	0.0235141	0.0603203	0.0635263	0.0217111	0.0164613	0.0263026	0.0661078	0.0338787	0.0372376	-0.00554641	0.0666982	0.0500369	0.0589478	0.0120716	0.0398343	0.00179468	0.022107	0.0312899	-0.00342023	0.0131335	0.022107	0.00219985
vaccination site becomes hard	0.00356092	0.227449	0.291025	1	0.199228	0.272728	0.147037	0.0534672	-0.101993	0.0319614	0.0290876	0.135559	0.0717353	0.0475467	0.068923	0.0415153	0.0299941	0.0863437	0.0676088	0.0314815	0.0310571	0.0343251	0.0777596	0.0886238	0.0414494	0.0154804	0.0436815	0.0260995	0.066603	0.057596	0.0457185	0.0126054	0.018214	0.0427625	0.0464291	0.0495815	0.00386455	0.0856156	0.00157725	0.0462727	0.0680755	0.0253111	0.0148593	0.0358152	0.0148593	-0.00662226	0.0634267	-0.0148183	0.0474958
itching of vaccination site	-0.0293745	0.26625	0.221312	0.199228	1	0.293047	0.122096	0.0629055	-0.0869893	0.0305852	0.00817134	0.112358	0.0832083	0.066216	0.0859569	0.00551033	0.0386262	0.0577103	0.102962	0.0443251	0.0348058	0.071636	0.0833191	0.112787	0.0283667	0.0534424	0.0503959	0.0546801	0.101796	0.0410376	0.0648027	0.0249331	0.0445463	0.0477532	0.0466792	0.087911	0.0336298	0.0864656	0.00764526	0.023221	0.0579243	0.03668	0.0837931	0.0448336	0.0634568	0.0546801	-0.0187646	-0.0126385	0.027928
vaccination site becomes hot	0.0520574	0.302812	0.399794	0.272728	0.293047	1	0.244508	0.0337083	-0.130011	0.0968388	0.0816923	0.184788	0.0788945	0.166121	0.0693387	0.0824234	0.0182243	0.0718275	0.110879	0.0550349	0.0512673	0.0664953	0.0723516	0.115102	0.0417828	0.0391045	0.0507415	0.0395726	0.127206	0.0886485	0.032688	0.0535535	0.0781616	0.0281648	0.0155446	0.0960049	0.0317006	0.0631198	0.0424245	0.0532569	-0.00433798	0.0428859	0.0185152	0.0237382	0.0637658	0.0120248	0.0294909	0.00242457	0.041184
movement disorder (can't raise the arm) at the vaccination site	0.0433119	0.121035	0.148198	0.147037	0.122096	0.244508	1	0.0473595	-0.155442	0.0916186	0.0562923	0.200038	0.123054	0.104079	0.0625196	0.0869604	0.0453168	0.0884725	0.14275	0.0474493	0.0617435	0.0800314	0.053378	0.087319	0.053378	0.00524507	0.0658519	0.0393567	0.121146	0.138318	0.0688943	0.0644837	0.027383	0.0568666	0.0412612	0.0991846	0.00570652	0.056542	0.0758283	0.0354102	0.00570652	0.027985	0.0223396	0.0157834	0.00876343	0.0269594	0.00530875	-0.0225839	0.0495712
internal bleeding in vaccination site	0.0215937	0.0988165	0.0369769	0.0534672	0.0629055	0.0337083	0.0473595	1	-0.0332425	0.0824656	0.0536191	0.0633002	0.0346298	-0.000366167	0.0288697	-0.0153881	-0.0052916	0.0277736	0.0895528	0.024102	-0.0124658	0.0639007	-0.0101596	0.0100604	0.02309	0.0221345	0.0124945	-0.0074909	0.0825897	0.0360493	-0.0149118	-0.0122734	-0.00837925	0.0429569	0.0251773	0.0510885	-0.00571653	0.0399945	0.0452094	0.0203709	-0.00571653	0.0275508	0.0423829	-0.00482975	-0.00683596	-0.0074909	0.0397653	0.0647186	-0.00837925
there is nothing that applies in this (local reaction)	-0.714337	-0.0951765	-0.134705	-0.101993	-0.0869893	-0.130011	-0.155442	-0.0332425	1	-0.0640728	-0.024902	-0.115828	-0.0210295	-0.0274512	0.0300261	-0.00636577	0.0161226	-0.0174632	-0.0695	-0.0080918	-0.0294219	-0.0195935	0.0059848	-0.0223631	-0.00899702	-0.0245219	-0.0195935	-0.0176801	-0.0408209	-0.0676116	-0.024902	-0.0165249	-0.00165406	0.00836118	-0.00714748	-0.0263348	-0.0134922	-0.0303105	-0.0298869	-0.0115131	0.0130016	-0.00512324	0.00604304	-0.0113992	0.00604304	0.00257166	-0.0169246	-0.0113992	-0.0197768
37.5 degrees Celsius or higher fever	0.0687541	0.0324104	0.0772472	0.0319614	0.0305852	0.0968388	0.0916186	0.0824656	-0.0640728	1	0.473415	0.235158	0.236497	0.108213	0.122751	0.0910944	0.108053	0.0777458	0.245836	0.0259868	0.0363093	0.0675156	0.0086669	0.0596728	0.0400546	0.0535219	0.0432519	0.0468903	0.176391	0.116684	0.00978029	0.0116551	0.0192289	0.0116551	-0.0216562	0.0701764	0.0427216	0.158322	0.137918	0.0346854	-0.0127844	0.0488166	-0.0152878	0.0548526	0.0544062	0.025676	0.050425	-0.0108012	0.038213
38 degrees Celsius or higher fever	0.0256714	0.0187394	0.04909	0.0290876	0.00817134	0.0816923	0.0562923	0.0536191	-0.024902	0.473415	1	0.157719	0.234255	0.0590008	0.0978213	0.130461	0.0544746	0.0656376	0.171813	0.0216853	0.0125343	0.083287	0.0207013	0.0993063	0.0836167	0.0505428	0.0346513	-0.0079309	0.118379	0.0921701	0.0058248	0.0392594	0.0672342	0.0131326	-0.0102524	0.0675667	0.0495774	0.111376	0.0409037	-0.0114721	-0.00605231	0.0597862	-0.00723749	0.0606867	0.0858951	0.0771154	-0.007592	-0.00511344	-0.00887144
fatigue	0.0774172	0.123169	0.141604	0.135559	0.112358	0.184788	0.200038	0.0633002	-0.115828	0.235158	0.157719	1	0.214509	0.1469	0.110979	0.0703054	0.0607385	0.16051	0.330508	0.109294	0.154166	0.11787	0.086513	0.135435	0.0774825	0.0736157	0.11787	0.0615685	0.200447	0.130338	0.0584505	0.030874	0.0579461	0.060875	0.0669661	0.130489	0.0682776	0.146211	0.0991002	0.0749327	0.0363383	0.105412	0.020538	0.0333998	0.0606414	0.0615685	0.0419405	0.0145105	0.0579461
chills (pathological)	0.0201459	0.0553388	0.0458844	0.0717353	0.0832083	0.0788945	0.123054	0.0346298	-0.0210295	0.236497	0.234255	0.214509	1	0.0615249	0.240542	0.0778149	0.228667	0.0916552	0.217121	0.163435	0.0436394	0.115677	0.109672	0.124319	0.060268	0.0583378	0.0774865	0.056579	0.237696	0.107533	0.0306028	0.0858628	0.0483485	0.044831	0.0386086	0.0942772	-0.00778604	0.15915	0.130451	0.0547936	0.0358967	0.0420733	0.027255	0.0967597	0.0638208	0.0231881	-0.00976679	-0.00657823	0.10811
hot flash	0.0383876	0.045013	0.0378258	0.0475467	0.066216	0.166121	0.104079	-0.000366167	-0.0274512	0.108213	0.0590008	0.1469	0.0615249	1	0.0449648	0.05548	0.0246251	0.100742	0.178913	0.0554726	0.0505865	0.0170304	0.035177	0.0655439	0.0896354	0.104579	0.0731613	0.0593979	0.112796	0.0848561	0.0465292	0.0671668	0.0938901	0.09732	0.0387195	0.0433823	-0.0108491	0.0333204	0.0809798	0.0305478	0.0212523	0.0427369	0.040769	-0.0091661	0.148254	0.0103216	0.037641	-0.0091661	0.0938901
peripheral coolness (cold of hands and feet)	-0.0225719	0.0760885	0.0431093	0.068923	0.0859569	0.0693387	0.0625196	0.0288697	0.0300261	0.122751	0.0978213	0.110979	0.240542	0.0449648	1	0.198358	0.0960404	0.126144	0.124876	-0.00628767	0.0772465	0.0318637	0.0976521	0.0288697	0.0456077	0.0443264	-0.00836837	-0.00474593	0.150758	0.0636423	0.0263088	0.121899	0.0576468	0.078674	-0.00613512	0.0943042	0.0884134	0.157271	0.0862269	0.0908278	-0.00362176	-0.00581835	-0.00433098	0.105802	-0.00433098	0.135957	-0.00454312	-0.00305993	-0.00530875
numbness	0.0126919	0.0240473	0.0239585	0.0415153	0.00551033	0.0824234	0.0869604	-0.0153881	-0.00636577	0.0910944	0.130461	0.0703054	0.0778149	0.05548	0.198358	1	0.0524948	0.0626411	0.0746811	0.0203847	0.161107	0.103513	0.0804443	0.0510885	0.0499295	0.0483466	0.00915786	0.0330643	0.0717657	0.0694967	0.00467268	0.0372781	0.0646695	0.0626218	-0.0105799	0.0848689	0.0477166	0.0102145	0.0953112	0.0454409	-0.00624562	-0.0100336	-0.00746866	0.058551	-0.00746866	0.0330643	0.035241	-0.00527677	0.0277574
shivering	-0.00438179	-0.0151504	-0.00241606	0.0299941	0.0386262	0.0182243	0.0453168	-0.0052916	0.0161226	0.108053	0.0544746	0.0607385	0.228667	0.0246251	0.0960404	0.0524948	1	0.222757	0.100014	0.0857582	0.0668454	0.130232	-0.003817	0.0582076	-0.003817	0.0816327	0.130232	-0.00281436	0.150106	0.0596421	-0.00560242	-0.00461116	-0.00314811	0.0680146	0.0880433	0.169047	-0.00214772	0.134132	0.102127	0.16007	0.152488	0.189767	0.126874	-0.00181455	0.126874	-0.00281436	-0.00269409	-0.00181455	0.102629
dizzy	0.0144445	0.0469115	0.040593	0.0863437	0.0577103	0.0718275	0.0884725	0.0277736	-0.0174632	0.0777458	0.0656376	0.16051	0.0916552	0.100742	0.126144	0.0626411	0.222757	1	0.166831	0.0808332	0.133013	0.0778326	0.0186087	0.0495095	0.108405	0.134816	0.170387	0.032112	0.150928	0.117459	0.0245087	0.0111804	0.0630758	0.11062	0.114738	0.222225	0.0994927	0.0808167	0.129873	0.100295	0.0994927	0.221249	0.0809973	0.119836	0.0366891	0.032112	0.0342609	-0.00538308	0.171698
headache	0.047579	0.0670974	0.0589101	0.0676088	0.102962	0.110879	0.14275	0.0895528	-0.0695	0.245836	0.171813	0.330508	0.217121	0.178913	0.124876	0.0746811	0.100014	0.166831	1	0.0817727	0.0913421	0.110176	0.0906614	0.0983854	0.0906614	0.0635105	0.119579	0.0922567	0.222327	0.111046	0.0464641	0.0434016	0.0774492	0.0636058	0.0597488	0.196273	0.11163	0.144472	0.130283	0.115374	0.00408282	0.0929465	0.015171	0.0870445	0.0511812	0.0593731	0.0811602	-0.0147234	0.0921625
sore throat	0.00935715	0.0500203	0.0515436	0.0314815	0.0443251	0.0550349	0.0474493	0.024102	-0.0080918	0.0259868	0.0216853	0.109294	0.163435	0.0554726	-0.00628767	0.0203847	0.0857582	0.0808332	0.0817727	1	0.29785	0.0631375	0.086556	0.160208	0.133413	0.0843492	0.171804	0.184741	0.153907	0.0786058	-0.0105073	0.0302687	0.164139	0.224853	0.140561	0.0516123	-0.00402804	0.0281813	0.0754057	0.036343	0.0788344	0.200602	0.0645454	-0.00340318	0.133908	-0.00527831	0.0610925	-0.00340318	0.107458
mouth and throat discomfort	0.00372576	0.0479022	0.0391303	0.0310571	0.0348058	0.0512673	0.0617435	-0.0124658	-0.0294219	0.0363093	0.0125343	0.154166	0.0436394	0.0505865	0.0772465	0.161107	0.0668454	0.133013	0.0913421	0.29785	1	0.133076	0.0284622	0.0691284	0.10337	0.100715	0.104123	0.195886	0.1156	0.135187	0.0639988	0.0202444	0.0378902	0.269102	0.109237	0.0612633	0.0611743	0.0481519	0.0781391	0.0958678	0.193642	0.281529	0.160278	0.0740683	0.104835	-0.00662998	0.0465247	-0.00427467	0.0831966
back pain	0.00823899	0.0411807	0.0157901	0.0343251	0.071636	0.0664953	0.0800314	0.0639007	-0.0195935	0.0675156	0.083287	0.11787	0.115677	0.0170304	0.0318637	0.103513	0.130232	0.0778326	0.110176	0.0631375	0.133076	1	-0.00952773	0.0639007	0.0966584	0.0248797	0.124422	0.040821	0.187241	0.173993	0.0589691	0.0178872	0.0349579	0.0472846	-0.00908131	0.127102	0.0572321	0.0442031	0.0282989	-0.0101617	0.0572321	0.0304926	-0.00641079	-0.00452936	0.0983797	0.040821	-0.00672481	-0.00452936	-0.0078581
swelling of lymph nodes (especially neck, armpit, inguinal part)	-0.000779946	0.0858784	0.068421	0.0777596	0.0833191	0.0723516	0.053378	-0.0101596	0.0059848	0.0086669	0.0207013	0.086513	0.109672	0.035177	0.0976521	0.0804443	-0.003817	0.0186087	0.0906614	0.086556	0.0284622	-0.00952773	1	0.521834	0.0842469	-0.0074944	0.0258677	0.0564904	0.0665025	0.0235278	0.0836167	0.143261	0.160117	0.0291753	-0.00698507	0.0499295	-0.00412351	0.0998778	0.0163993	-0.00781606	-0.00412351	-0.00662442	-0.00493099	-0.00348385	0.0628477	0.0564904	0.0594627	-0.00348385	0.0493428
pain of lymph nodes (especially neck, armpit, inguinal part)	0.0132795	0.061712	0.0659153	0.0886238	0.112787	0.115102	0.087319	0.0100604	-0.0223631	0.0596728	0.0993063	0.135435	0.124319	0.0655439	0.0288697	0.0510885	0.0582076	0.0495095	0.0983854	0.160208	0.0691284	0.0639007	0.521834	1	0.0563396	0.0221345	0.0381976	0.0374545	0.127867	0.0643643	0.0993063	0.0981872	0.112282	0.0429569	0.0251773	0.0954063	-0.00571653	0.0928313	0.0246076	0.0203709	0.111881	0.0275508	0.0916018	-0.00482975	0.0916018	0.0374545	0.0867015	-0.00482975	0.0720616
chest pain	0.0106694	0.0347822	0.0186076	0.0414494	0.0283667	0.0417828	0.053378	0.02309	-0.00899702	0.0400546	0.0836167	0.0774825	0.060268	0.0896354	0.0456077	0.0499295	-0.003817	0.108405	0.0906614	0.133413	0.10337	0.0966584	0.0842469	0.0563396	1	-0.0074944	0.061263	-0.00540343	0.149638	0.088515	0.0207013	0.0672038	0.326278	0.105232	-0.00698507	0.0804443	-0.00412351	-0.00926354	0.0731401	-0.00781606	-0.00412351	0.195721	-0.00493099	0.0922904	0.0628477	0.0564904	-0.00517253	-0.00348385	0.0493428
stomach ache	0.0231286	0.00773934	0.0163711	0.0154804	0.0534424	0.0391045	0.00524507	0.0221345	-0.0245219	0.0535219	0.0505428	0.0736157	0.0583378	0.104579	0.0443264	0.0483466	0.0816327	0.134816	0.0635105	0.0843492	0.100715	0.0248797	-0.0074944	0.0221345	-0.0074944	1	0.301865	0.115561	0.145633	0.0344628	0.0197714	0.0281451	-0.0061811	0.102543	0.0398159	0.167743	-0.00421689	0.132874	0.265272	0.118116	0.0749873	0.0427084	0.127557	-0.00356274	0.0612573	-0.00552579	-0.00528966	-0.00356274	0.0479976
abdominal discomfort	0.0170897	0.00168171	0.0311931	0.0436815	0.0503959	0.0507415	0.0658519	0.0124945	-0.0195935	0.0432519	0.0346513	0.11787	0.0774865	0.0731613	-0.00836837	0.00915786	0.130232	0.170387	0.119579	0.171804	0.104123	0.124422	0.0258677	0.0381976	0.061263	0.301865	1	0.0886669	0.106908	0.0333287	0.0589691	0.0178872	0.12059	0.164874	0.139361	0.245047	0.0572321	0.18482	0.247612	0.222381	0.119825	0.108703	0.0983797	-0.00452936	0.0983797	-0.007025	0.0932055	-0.00452936	0.12059
eye pain	-0.0216796	0.030355	0.0235141	0.0260995	0.0546801	0.0395726	0.0393567	-0.0074909	-0.0176801	0.0468903	-0.0079309	0.0615685	0.056579	0.0593979	-0.00474593	0.0330643	-0.00281436	0.032112	0.0922567	0.184741	0.195886	0.040821	0.0564904	0.0374545	-0.00540343	0.115561	0.0886669	1	0.100115	0.0668613	0.0345922	0.0448776	-0.00445654	0.0962829	-0.00515025	0.0330643	-0.00304036	-0.00683021	0.0295233	0.0523276	-0.00304036	-0.00488433	0.0879846	-0.00256872	0.0879846	-0.00398406	-0.00381382	-0.00256872	-0.00445654
joint pain	0.039806	0.0731427	0.0603203	0.066603	0.101796	0.127206	0.121146	0.0825897	-0.0408209	0.176391	0.118379	0.200447	0.237696	0.112796	0.150758	0.0717657	0.150106	0.150928	0.222327	0.153907	0.1156	0.187241	0.0665025	0.127867	0.149638	0.145633	0.106908	0.100115	1	0.25399	0.1041	0.118001	0.0617054	0.0662157	0.0495196	0.12717	0.0641493	0.111085	0.15312	0.0407807	0.0273953	0.0538514	0.0503404	-0.00790688	0.111872	0.0158311	-0.0117395	-0.00790688	0.0617054
muscle pain	0.0523693	0.0284463	0.0635263	0.057596	0.0410376	0.0886485	0.138318	0.0360493	-0.0676116	0.116684	0.0921701	0.130338	0.107533	0.0848561	0.0636423	0.0694967	0.0596421	0.117459	0.111046	0.0786058	0.135187	0.173993	0.0235278	0.0643643	0.088515	0.0344628	0.0333287	0.0668613	0.25399	1	0.1011	0.0627704	0.0394151	0.0411806	0.0546354	0.0694967	0.0529392	0.0569663	0.0501469	0.00624058	0.00696988	0.0747899	0.019329	-0.0135305	0.0578088	-0.00341627	-0.0200889	-0.0135305	0.0551375
musculoskeletal discomfort (such as muscle tension)	-0.0057929	0.00118699	0.0217111	0.0457185	0.0648027	0.032688	0.0688943	-0.0149118	-0.024902	0.00978029	0.0058248	0.0584505	0.0306028	0.0465292	0.0263088	0.00467268	-0.00560242	0.0245087	0.0464641	-0.0105073	0.0639988	0.0589691	0.0836167	0.0993063	0.0207013	0.0197714	0.0589691	0.0345922	0.1041	0.1011	1	0.169894	0.0672342	0.0131326	0.0227297	0.046602	-0.00605231	0.0363926	0.0409037	0.0180526	-0.00605231	-0.00972302	0.0393288	-0.00511344	0.0858951	-0.0079309	0.0368146	-0.00511344	0.0672342
limb pain	0.0120248	-0.00331192	0.0164613	0.0126054	0.0249331	0.0535535	0.0644837	-0.0122734	-0.0165249	0.0116551	0.0392594	0.030874	0.0858628	0.0671668	0.121899	0.0372781	-0.00461116	0.0111804	0.0434016	0.0302687	0.0202444	0.0178872	0.143261	0.0981872	0.0672038	0.0281451	0.0178872	0.0448776	0.118001	0.0627704	0.169894	1	0.222704	0.020889	-0.00843838	0.0626218	-0.00498145	0.0794554	0.0797893	-0.00944226	-0.00498145	-0.00800269	0.0503361	-0.0042087	0.0503361	0.0448776	-0.00624872	-0.0042087	-0.00730178
limb discomfort	-1.37397e-05	0.0378178	0.0263026	0.018214	0.0445463	0.0781616	0.027383	-0.00837925	-0.00165406	0.0192289	0.0672342	0.0579461	0.0483485	0.0938901	0.0576468	0.0646695	-0.00314811	0.0630758	0.0774492	0.164139	0.0378902	0.0349579	0.160117	0.112282	0.326278	-0.0061811	0.12059	-0.00445654	0.0617054	0.0394151	0.0672342	0.222704	1	0.0847006	-0.00576102	0.0646695	-0.00340092	0.0363674	-0.00987331	-0.00644639	-0.00340092	0.11692	-0.00406689	-0.00287335	0.0779217	0.0704133	-0.0042661	-0.00287335	-0.00498504
snot	-0.0260117	0.0391255	0.0661078	0.0427625	0.0477532	0.0281648	0.0568666	0.0429569	0.00836118	0.0116551	0.0131326	0.060875	0.044831	0.09732	0.078674	0.0626218	0.0680146	0.11062	0.0636058	0.224853	0.269102	0.0472846	0.0291753	0.0429569	0.105232	0.102543	0.164874	0.0962829	0.0662157	0.0411806	0.0131326	0.020889	0.0847006	1	0.430147	0.0879655	-0.00498145	0.04924	0.0562265	0.097633	0.129518	0.286096	0.388094	0.15488	0.106629	0.0448776	0.0474335	-0.0042087	0.130702
stuffy nose	-0.00401726	-0.014332	0.0338787	0.0464291	0.0466792	0.0155446	0.0412612	0.0251773	-0.00714748	-0.0216562	-0.0102524	0.0669661	0.0386086	0.0387195	-0.00613512	-0.0105799	0.0880433	0.114738	0.0597488	0.140561	0.109237	-0.00908131	-0.00698507	0.0251773	-0.00698507	0.0398159	0.139361	-0.00515025	0.0495196	0.0546354	0.0227297	-0.00843838	-0.00576102	0.430147	1	0.0534071	-0.00393031	0.0293139	0.0480802	0.0826634	0.0809643	0.205837	0.350616	-0.00332061	0.0663633	0.124636	-0.00493017	-0.00332061	0.110381
nausea	0.0203222	0.0410736	0.0372376	0.0495815	0.087911	0.0960049	0.0991846	0.0510885	-0.0263348	0.0701764	0.0675667	0.130489	0.0942772	0.0433823	0.0943042	0.0848689	0.169047	0.222225	0.196273	0.0516123	0.0612633	0.127102	0.0499295	0.0954063	0.0804443	0.167743	0.245047	0.0330643	0.12717	0.0694967	0.046602	0.0626218	0.0646695	0.0879655	0.0534071	1	0.317528	0.252668	0.208754	0.188639	0.0477166	0.0573921	0.128043	0.058551	0.0377018	0.0330643	0.035241	0.058551	0.0277574
vomiting	-0.00135917	0.0288122	-0.00554641	0.00386455	0.0336298	0.0317006	0.00570652	-0.00571653	-0.0134922	0.0427216	0.0495774	0.0682776	-0.00778604	-0.0108491	0.0884134	0.0477166	-0.00214772	0.0994927	0.11163	-0.00402804	0.0611743	0.0572321	-0.00412351	-0.00571653	-0.00412351	-0.00421689	0.0572321	-0.00304036	0.0641493	0.0529392	-0.00605231	-0.00498145	-0.00340092	-0.00498145	-0.00393031	0.317528	1	0.123458	0.0936045	0.0715974	-0.00232019	-0.00372738	-0.00277453	-0.00196027	-0.00277453	0.106412	-0.00291044	-0.00196027	-0.00340092
loss of appetite	-0.0030534	0.0545775	0.0666982	0.0856156	0.0864656	0.0631198	0.056542	0.0399945	-0.0303105	0.158322	0.111376	0.146211	0.15915	0.0333204	0.157271	0.0102145	0.134132	0.0808167	0.144472	0.0281813	0.0481519	0.0442031	0.0998778	0.0928313	-0.00926354	0.132874	0.18482	-0.00683021	0.111085	0.0569663	0.0363926	0.0794554	0.0363674	0.04924	0.0293139	0.252668	0.123458	1	0.0750344	0.160845	0.0591228	0.0318197	0.0476204	-0.00440377	0.0476204	0.0423473	-0.00653835	-0.00440377	0.0363674
diarrhea	0.0406455	0.0158036	0.0500369	0.00157725	0.00764526	0.0424245	0.0758283	0.0452094	-0.0298869	0.137918	0.0409037	0.0991002	0.130451	0.0809798	0.0862269	0.0953112	0.102127	0.129873	0.130283	0.0754057	0.0781391	0.0282989	0.0163993	0.0246076	0.0731401	0.265272	0.247612	0.0295233	0.15312	0.0501469	0.0409037	0.0797893	-0.00987331	0.0562265	0.0480802	0.208754	0.0936045	0.0750344	1	0.200249	0.0434344	0.0205227	0.0339414	0.112994	0.0759377	-0.00882656	0.0716476	-0.00569091	0.0587632
loose stool	0.0250557	0.00494392	0.0589478	0.0462727	0.023221	0.0532569	0.0354102	0.0203709	-0.0115131	0.0346854	-0.0114721	0.0749327	0.0547936	0.0305478	0.0908278	0.0454409	0.16007	0.100295	0.115374	0.036343	0.0958678	-0.0101617	-0.00781606	0.0203709	-0.00781606	0.118116	0.222381	0.0523276	0.0407807	0.00624058	0.0180526	-0.00944226	-0.00644639	0.097633	0.0826634	0.188639	0.0715974	0.160845	0.200249	1	0.0715974	0.0404129	0.0583548	-0.00371565	0.0583548	-0.00576295	0.0551468	-0.00371565	0.0455373
constipation	-0.0216061	-0.016367	0.0120716	0.0680755	0.0579243	-0.00433798	0.00570652	-0.00571653	0.0130016	-0.0127844	-0.00605231	0.0363383	0.0358967	0.0212523	-0.00362176	-0.00624562	0.152488	0.0994927	0.00408282	0.0788344	0.193642	0.0572321	-0.00412351	0.111881	-0.00412351	0.0749873	0.119825	-0.00304036	0.0273953	0.00696988	-0.00605231	-0.00498145	-0.00340092	0.129518	0.0809643	0.0477166	-0.00232019	0.0591228	0.0434344	0.0715974	1	0.0857296	0.236945	-0.00196027	0.117085	-0.00304036	-0.00291044	-0.00196027	0.0945455
cough	0.00504464	0.0160449	0.0398343	0.0253111	0.03668	0.0428859	0.027985	0.0275508	-0.00512324	0.0488166	0.0597862	0.105412	0.0420733	0.0427369	-0.00581835	-0.0100336	0.189767	0.221249	0.0929465	0.200602	0.281529	0.0304926	-0.00662442	0.0275508	0.195721	0.0427084	0.108703	-0.00488433	0.0538514	0.0747899	-0.00972302	-0.00800269	0.11692	0.286096	0.205837	0.0573921	-0.00372738	0.0318197	0.0205227	0.0404129	0.0857296	1	0.145307	0.102663	0.0704251	-0.00488433	-0.00467561	-0.00314916	0.11692
sneeze	-0.0282582	-0.019572	0.00179468	0.0148593	0.0837931	0.0185152	0.0223396	0.0423829	0.00604304	-0.0152878	-0.00723749	0.020538	0.027255	0.040769	-0.00433098	-0.00746866	0.126874	0.0809973	0.015171	0.0645454	0.160278	-0.00641079	-0.00493099	0.0916018	-0.00493099	0.127557	0.0983797	0.0879846	0.0503404	0.019329	0.0393288	0.0503361	-0.00406689	0.388094	0.350616	0.128043	-0.00277453	0.0476204	0.0339414	0.0583548	0.236945	0.145307	1	-0.00234413	0.197346	-0.00363573	-0.00348037	-0.00234413	0.0779217
dyspnea	0.0159578	0.0128915	0.022107	0.0358152	0.0448336	0.0237382	0.0157834	-0.00482975	-0.0113992	0.0548526	0.0606867	0.0333998	0.0967597	-0.0091661	0.105802	0.058551	-0.00181455	0.119836	0.0870445	-0.00340318	0.0740683	-0.00452936	-0.00348385	-0.00482975	0.0922904	-0.00356274	-0.00452936	-0.00256872	-0.00790688	-0.0135305	-0.00511344	-0.0042087	-0.00287335	0.15488	-0.00332061	0.058551	-0.00196027	-0.00440377	0.112994	-0.00371565	-0.00196027	0.102663	-0.00234413	1	-0.00234413	-0.00256872	-0.00245895	-0.00165618	0.11298
muscle weakness	-0.01131	-0.019572	0.0312899	0.0148593	0.0634568	0.0637658	0.00876343	-0.00683596	0.00604304	0.0544062	0.0858951	0.0606414	0.0638208	0.148254	-0.00433098	-0.00746866	0.126874	0.0366891	0.0511812	0.133908	0.104835	0.0983797	0.0628477	0.0916018	0.0628477	0.0612573	0.0983797	0.0879846	0.111872	0.0578088	0.0858951	0.0503361	0.0779217	0.106629	0.0663633	0.0377018	-0.00277453	0.0476204	0.0759377	0.0583548	0.117085	0.0704251	0.197346	-0.00234413	1	-0.00363573	-0.00348037	-0.00234413	0.0779217
stomatitis	-0.0371563	0.030355	-0.00342023	-0.00662226	0.0546801	0.0120248	0.0269594	-0.0074909	0.00257166	0.025676	0.0771154	0.0615685	0.0231881	0.0103216	0.135957	0.0330643	-0.00281436	0.032112	0.0593731	-0.00527831	-0.00662998	0.040821	0.0564904	0.0374545	0.0564904	-0.00552579	-0.007025	-0.00398406	0.0158311	-0.00341627	-0.0079309	0.0448776	0.0704133	0.0448776	0.124636	0.0330643	0.106412	0.0423473	-0.00882656	-0.00576295	-0.00304036	-0.00488433	-0.00363573	-0.00256872	-0.00363573	1	-0.00381382	-0.00256872	-0.00445654
urticaria (rash that disappears within a few hours)	0.0236928	0.0155337	0.0131335	0.0634267	-0.0187646	0.0294909	0.00530875	0.0397653	-0.0169246	0.050425	-0.007592	0.0419405	-0.00976679	0.037641	-0.00454312	0.035241	-0.00269409	0.0342609	0.0811602	0.0610925	0.0465247	-0.00672481	0.0594627	0.0867015	-0.00517253	-0.00528966	0.0932055	-0.00381382	-0.0117395	-0.0200889	0.0368146	-0.00624872	-0.0042661	0.0474335	-0.00493017	0.035241	-0.00291044	-0.00653835	0.0716476	0.0551468	-0.00291044	-0.00467561	-0.00348037	-0.00245895	-0.00348037	-0.00381382	1	0.132739	0.152106
eczema (long-term rash)	0.0159578	-0.013828	0.022107	-0.0148183	-0.0126385	0.00242457	-0.0225839	0.0647186	-0.0113992	-0.0108012	-0.00511344	0.0145105	-0.00657823	-0.0091661	-0.00305993	-0.00527677	-0.00181455	-0.00538308	-0.0147234	-0.00340318	-0.00427467	-0.00452936	-0.00348385	-0.00482975	-0.00348385	-0.00356274	-0.00452936	-0.00256872	-0.00790688	-0.0135305	-0.00511344	-0.0042087	-0.00287335	-0.0042087	-0.00332061	0.058551	-0.00196027	-0.00440377	-0.00569091	-0.00371565	-0.00196027	-0.00314916	-0.00234413	-0.00165618	-0.00234413	-0.00256872	0.132739	1	-0.00287335
blunt feeling	0.0276856	0.0069136	0.00219985	0.0474958	0.027928	0.041184	0.0495712	-0.00837925	-0.0197768	0.038213	-0.00887144	0.0579461	0.10811	0.0938901	-0.00530875	0.0277574	0.102629	0.171698	0.0921625	0.107458	0.0831966	-0.0078581	0.0493428	0.0720616	0.0493428	0.0479976	0.12059	-0.00445654	0.0617054	0.0551375	0.0672342	-0.00730178	-0.00498504	0.130702	0.110381	0.0277574	-0.00340092	0.0363674	0.0587632	0.0455373	0.0945455	0.11692	0.0779217	0.11298	0.0779217	-0.00445654	0.152106	-0.00287335	1
sleepy in the daytime	-0.000337914	0.00856125	0.0515589	0.0956029	0.0641471	0.133377	0.0984862	0.0104366	-0.0425928	0.082167	0.0910947	0.201741	0.0662559	0.107221	0.0422113	0.0982322	0.0900516	0.18689	0.134316	0.0163282	0.133234	0.0824203	0.0150449	0.0486452	0.0501226	0.0824508	0.109537	0.0800625	0.121719	0.0914711	0.0669951	0.0340661	0.0471254	0.1069	0.146405	0.074855	0.0507595	0.0861611	0.0759484	0.06094	0.0817752	0.117531	0.0903708	0.0271628	0.116333	0.0326459	0.0353773	0.0271628	0.0895572
insomnia	-0.00397865	0.0108588	0.0589875	0.0546826	0.0509739	0.101859	0.0350141	-0.00779807	0.0010554	0.0844875	0.114329	0.114924	0.14981	0.0795181	0.0626621	0.110391	0.110655	0.18571	0.150021	0.116235	0.0903997	0.08464	0.113326	0.12177	0.172801	0.110603	0.08464	0.156645	0.149215	0.0794514	0.0326056	0.141395	0.211194	0.0919983	0.0569962	0.110391	-0.00316503	0.0874019	0.101366	0.0498216	0.102011	0.0606243	0.0842558	0.121731	0.0842558	0.076249	-0.00397021	0.121731	0.0673053
hyperhidrosis	-0.0188506	0.0274515	0.0201646	0.0389609	0.0331289	0.0356804	0.0469271	-0.00779807	0.0205159	0.0437167	0.0326056	0.0680032	0.0535514	0.173836	0.0626621	0.031117	0.110655	0.069069	0.0394253	0.116235	0.0903997	0.0386635	-0.005625	-0.00779807	0.0538505	0.110603	0.0386635	0.076249	0.149215	0.0625684	0.0326056	-0.00679533	-0.00463928	0.0919983	-0.00536144	0.0707539	-0.00316503	-0.00711029	0.027663	-0.00599927	-0.00316503	-0.00508461	-0.00378482	-0.00267405	-0.00378482	-0.00414743	-0.00397021	-0.00267405	-0.00463928
there is nothing that applies in this (systemic reaction)	-0.0881136	-0.0905608	-0.119609	-0.112982	-0.112734	-0.176405	-0.212483	-0.0835628	0.136143	-0.301554	-0.14276	-0.649612	-0.183655	-0.255905	-0.085429	-0.14732	-0.0506598	-0.150288	-0.411056	-0.0950123	-0.119343	-0.126454	-0.0972644	-0.13484	-0.0972644	-0.0994669	-0.126454	-0.0717152	-0.220749	-0.377752	-0.14276	-0.117501	-0.0802199	-0.117501	-0.0927071	-0.14732	-0.054728	-0.122947	-0.158883	-0.103736	-0.054728	-0.0879204	-0.065445	-0.0462382	-0.065445	-0.0717152	-0.0686506	-0.0462382	-0.0802199
* The values were Pearson correlation coefficients.
[truncated: 4 more columns]

## Sheet: Table S4
Supplemental Table 4. The correlation matrix of adverce event occurrence of COVID-19 vaccine in BNT162b1 vaccine 2nd dose
	pain in vaccination site	vaccination site becomes red	swelling of vaccination site	vaccination site becomes hard	itching of vaccination site	vaccination site becomes hot	movement disorder (can't raise the arm) at the vaccination site	internal bleeding in vaccination site	there is nothing that applies in this (local reaction)	37.5 degrees Celsius or higher fever	38 degrees Celsius or higher fever	fatigue	chills (pathological)	hot flash	peripheral coolness (cold of hands and feet)	numbness	shivering	dizzy	headache	sore throat	mouth and throat discomfort	back pain	swelling of lymph nodes (especially neck, armpit, inguinal part)	pain of lymph nodes (especially neck, armpit, inguinal part)	chest pain	stomach ache	abdominal discomfort	eye pain	joint pain	muscle pain	musculoskeletal discomfort (such as muscle tension)	limb pain	limb discomfort	snot	stuffy nose	nausea	vomiting	loss of appetite	diarrhea	loose stool	constipation	cough	sneeze	dyspnea	muscle weakness	stomatitis	urticaria (rash that disappears within a few hours)	eczema (long-term rash)	blunt feeling
pain in vaccination site	1	0.060046	0.0732809	0.0264858	-0.00844607	0.0611267	0.0773982	0.0294924	-0.719171	0.0477309	-0.0115853	0.107234	0.0217152	0.0291729	3.50794e-05	0.0157997	0.00604775	0.0387994	0.082851	0.016193	0.02447	0.0503742	0.0151193	0.0270801	0.0290345	0.0419551	0.0292413	-0.035154	0.0549107	0.0494959	-0.0132855	0.0273417	-0.0162247	0.0356134	0.0204738	0.0273067	-0.000902485	0.0262807	0.0645003	0.0264711	-0.00384977	0.0147774	0.0275389	0.00916523	2.47216e-05	-0.00227259	0.0107413	-0.0165824	0.00426545
vaccination site becomes red	0.060046	1	0.526437	0.272187	0.360674	0.391286	0.13567	0.106227	-0.133157	0.112287	0.0803949	0.136645	0.0948702	0.11062	0.0724865	0.00578831	0.0273445	0.0302514	0.117496	0.0579141	0.0264446	0.0125859	0.0885064	0.0854745	0.0451696	0.0490379	0.0389106	0.00108421	0.0509669	0.0357375	0.0148513	0.0186028	-0.0119623	0.0410077	0.00108421	0.0755516	0.0951184	0.0775092	0.0454686	0.0393068	-0.0250671	0.0430838	0.0145598	-0.00791293	0.00917756	0.025838	-0.00295356	0.008394	0.0512085
swelling of vaccination site	0.0732809	0.526437	1	0.356807	0.252361	0.413302	0.164369	0.0729912	-0.173464	0.150349	0.104835	0.156587	0.118382	0.129498	0.0895958	0.0598365	0.0709449	0.0212731	0.152026	0.0327595	0.0186571	0.0308842	0.130496	0.0875418	0.0461188	0.046997	0.0350049	0.0260492	0.122737	0.0785717	0.0686232	0.0525562	0.0407871	0.0549928	0.0131057	0.0773642	0.0678998	0.0758594	0.0605718	0.0247206	-0.00204918	0.0387125	0.00128187	-0.0103082	0.0278823	0.0192071	0.00709476	0.0241189	0.0298929
vaccination site becomes hard	0.0264858	0.272187	0.356807	1	0.204518	0.288928	0.126149	0.0637635	-0.121961	0.074735	0.0161473	0.0910839	0.0508112	0.111463	0.0421053	0.00384081	0.0111811	0.0571858	0.127238	0.0388531	0.00235616	0.0324132	0.0809323	0.0728593	0.0196697	0.0258503	0.0693612	0.0220817	0.0573513	0.0829655	0.0829925	0.0636975	0.0388577	0.0251732	0.0549277	0.0277566	0.0314653	0.0842157	0.0287272	0.0304103	0.0158739	0.0129486	-0.0217769	-0.00724759	0.0147606	0.0170291	0.0477659	0.0314653	0.0590048
itching of vaccination site	-0.00844607	0.360674	0.252361	0.204518	1	0.325839	0.116342	0.024063	-0.119428	0.0630886	0.0425123	0.0737558	0.0913172	0.100186	0.0766201	0.0558371	0.0741174	0.0822455	0.108845	-0.0167045	0.00392132	0.0179676	0.0450007	0.126933	0.0450846	0.0165191	0.0302957	-0.0266227	0.0670368	0.0629373	0.0795851	0.057645	0.0638416	0.00189661	0.0401366	0.0621419	0.0516856	0.0647568	0.0770559	0.0424406	0.0169817	0.0140505	-0.000529248	-0.00709707	0.0312647	0.0183821	0.0183821	-0.0235845	0.00898366
vaccination site becomes hot	0.0611267	0.391286	0.413302	0.288928	0.325839	1	0.213158	0.0294557	-0.152983	0.162862	0.115873	0.191487	0.161787	0.193877	0.0637306	0.0690666	0.0459643	0.0592799	0.164902	0.0443205	0.0410594	0.0706665	0.117875	0.105222	0.0606815	0.0622042	0.0501519	0.0218192	0.150495	0.0979457	0.122437	0.101303	0.0553085	0.0067531	0.0078387	0.0667033	0.048603	0.0844395	0.0698917	0.0480992	0.00425843	0.00131459	0.00752302	-0.0090911	0.0258713	0.015859	0.0289417	0.0170774	0.0541765
movement disorder (can't raise the arm) at the vaccination site	0.0773982	0.13567	0.164369	0.126149	0.116342	0.213158	1	0.0340779	-0.165135	0.150371	0.0932266	0.194689	0.11169	0.0975066	0.0282458	0.0826659	0.0281202	0.0579126	0.170917	0.0486645	0.0591283	0.0881527	0.0526848	0.0933859	0.032827	0.0348823	-0.000869181	0.0431348	0.159392	0.153115	0.0835194	0.102775	0.0646471	0.0506288	0.0431348	0.0860556	0.0274815	0.0915947	0.0508718	0.0540836	0.0319259	0.0425046	0.00371825	0.039915	0.0199058	0.0229749	-0.00196258	-0.00256463	0.019833
internal bleeding in vaccination site	0.0294924	0.106227	0.0729912	0.0637635	0.024063	0.0294557	0.0340779	1	-0.0295878	0.0254755	-0.00227141	0.0109742	0.0098345	0.0190811	0.067197	-0.0110631	-0.00900969	-0.0155585	0.0402748	0.0440023	0.0299279	0.00230773	-0.014243	-0.018212	-0.0093535	-0.00984768	-0.0106227	-0.00659567	0.00958779	-0.00581583	0.0100472	-0.0124253	-0.00968562	0.0814048	-0.00659567	-0.0141285	-0.00584299	0.0235518	-0.0148038	-0.0113477	-0.00556997	-0.00584299	-0.0052831	-0.00175827	-0.00727237	-0.00705384	-0.00705384	-0.00584299	-0.00635449
there is nothing that applies in this (local reaction)	-0.719171	-0.133157	-0.173464	-0.121961	-0.119428	-0.152983	-0.165135	-0.0295878	1	-0.0770516	-0.0272489	-0.121509	-0.0420238	-0.0718928	-0.0044976	-0.0308221	-0.0207644	-0.0429524	-0.100648	-0.0136339	-0.00228951	-0.0403646	-0.0199703	-0.0350787	-0.0225216	-0.0369167	-0.017664	-0.00703677	-0.0631462	-0.0637954	0.00161078	-0.00849577	-0.0120651	-0.0198469	-0.0247257	-0.0277037	-0.00196004	-0.0282291	-0.0474405	-0.0425399	-0.0208806	-0.021904	-0.0198051	-0.00659136	-0.0112006	0.00666266	-0.00989029	-0.00196004	-0.00546854
37.5 degrees Celsius or higher fever	0.0477309	0.112287	0.150349	0.074735	0.0630886	0.162862	0.150371	0.0254755	-0.0770516	1	0.577791	0.336322	0.319232	0.116758	0.118605	0.0456738	0.110236	0.064602	0.298039	0.0200854	0.0396247	0.136937	0.0928804	0.0939819	0.0614842	0.0875829	0.0619295	0.0654227	0.268017	0.119054	0.0603648	0.0608909	0.0690682	0.0160988	0.0212892	0.0902459	0.0748396	0.201731	0.0703936	0.0398684	0.0310231	0.0126397	-0.00356876	0.0262642	0.0785754	0.0434177	0.0330929	0.0126397	0.0491298
38 degrees Celsius or higher fever	-0.0115853	0.0803949	0.104835	0.0161473	0.0425123	0.115873	0.0932266	-0.00227141	-0.0272489	0.577791	1	0.221032	0.353497	0.0858068	0.136107	0.0591914	0.115699	0.0433704	0.233925	0.0494508	0.0375133	0.102743	0.0739241	0.0847532	0.0466202	0.0885099	0.0568354	0.069096	0.227552	0.1592	0.0346296	0.0716788	0.0716796	0.000174432	0.0111416	0.0686957	0.0530431	0.184036	0.0726077	0.012481	0.0412212	-0.0122998	-0.0258916	0.0454562	0.0959191	0.0467795	0.0332213	0.0367074	0.0139555
fatigue	0.107234	0.136645	0.156587	0.0910839	0.0737558	0.191487	0.194689	0.0109742	-0.121509	0.336322	0.221032	1	0.238274	0.135334	0.0984133	0.0827733	0.0882187	0.0778739	0.307392	0.0795168	0.073068	0.141634	0.0889614	0.0983853	0.0776977	0.0705618	0.0559668	0.0229623	0.257233	0.164643	0.0815593	0.0803737	0.0825338	0.0540517	0.0229623	0.112312	0.00752619	0.158088	0.069138	0.0684427	0.0265587	0.0314489	0.00800671	-0.0193317	0.0549055	0.0415762	0.0316486	0.0314489	0.0732274
chills (pathological)	0.0217152	0.0948702	0.118382	0.0508112	0.0913172	0.161787	0.11169	0.0098345	-0.0420238	0.319232	0.353497	0.238274	1	0.120707	0.247627	0.0854226	0.23276	0.0815703	0.21732	0.0689197	0.0478152	0.112577	0.0916354	0.132296	0.0918872	0.0386378	0.0403338	0.0731148	0.292737	0.189752	0.0789119	0.083999	0.0633836	0.014126	0.0231945	0.109092	0.05137	0.129204	0.0839949	0.0224489	0.0364504	-0.00491442	-0.0214073	-0.00712456	0.04608	0.0337037	0.0025607	0.0326086	0.0778405
hot flash	0.0291729	0.11062	0.129498	0.111463	0.100186	0.193877	0.0975066	0.0190811	-0.0718928	0.116758	0.0858068	0.135334	0.120707	1	0.0597629	0.0284288	0.105393	0.139643	0.153777	0.00498414	0.0637766	0.0590842	0.0379547	0.0828451	0.0728237	0.0533358	0.0560274	0.0886219	0.110976	0.0987887	0.016531	0.0867094	0.0808825	0.0527991	0.014082	0.0745178	0.0214796	0.0648843	0.0837373	0.0367394	0.0244818	0.0845117	0.00464563	-0.00618144	0.0251959	0.0275162	-0.00736041	0.0214796	0.0743331
peripheral coolness (cold of hands and feet)	3.50794e-05	0.0724865	0.0895958	0.0421053	0.0766201	0.0637306	0.0282458	0.067197	-0.0044976	0.118605	0.136107	0.0984133	0.247627	0.0597629	1	0.208415	0.124354	0.0600816	0.105314	0.0694583	0.0483436	0.0741554	0.11252	0.097748	0.0533876	0.0807218	0.073052	0.0376465	0.139727	0.124209	0.0985106	0.0335637	0.0507535	0.092553	-0.00862356	0.0476039	0.0966983	0.0736281	0.0860017	-0.0148366	0.0474219	-0.00763945	-0.00690743	-0.00229887	0.0325059	0.120674	0.0340762	0.0445294	-0.00830823
numbness	0.0157997	0.00578831	0.0598365	0.00384081	0.0558371	0.0690666	0.0826659	-0.0110631	-0.0308221	0.0456738	0.0591914	0.0827733	0.0854226	0.0284288	0.208415	1	0.0509884	0.0721495	0.0524128	0.0263773	0.158209	0.0658568	0.000463914	0.039394	0.017553	0.0153561	0.0663675	0.0340002	0.0548962	0.0612682	0.089237	0.145519	0.045695	0.0524831	-0.00924508	0.0625385	0.0405684	0.0653481	0.0383314	0.00949979	0.0433209	-0.00819005	0.0464781	-0.00246455	-0.0101936	0.0710491	0.0305809	0.0405684	-0.00890702
shivering	0.00604775	0.0273445	0.0709449	0.0111811	0.0741174	0.0459643	0.0281202	-0.00900969	-0.0207644	0.110236	0.115699	0.0882187	0.23276	0.105393	0.124354	0.0509884	1	0.0511063	0.102505	-0.00877983	-0.0114235	0.0347449	0.0835608	0.0783451	0.0642397	0.0243796	-0.0121261	0.098127	0.146401	0.129524	0.0726742	0.0142506	0.0251462	-0.0100831	-0.00752914	0.0844605	-0.00666993	0.015599	0.0312169	0.0180817	0.0560996	-0.00666993	-0.00603081	-0.00200712	-0.00830161	0.0413834	-0.00805216	-0.00666993	-0.00725383
dizzy	0.0387994	0.0302514	0.0212731	0.0571858	0.0822455	0.0592799	0.0579126	-0.0155585	-0.0429524	0.064602	0.0433704	0.0778739	0.0815703	0.139643	0.0600816	0.0721495	0.0511063	1	0.152546	0.0384709	0.0424225	0.0402572	0.0456362	0.0343781	0.0922083	0.043719	0.0767958	0.0182074	0.109737	0.0901448	0.0492678	0.0426991	0.0450693	0.0762101	0.0806258	0.224704	0.129234	0.0508717	0.0703065	0.0693045	-0.0109799	-0.0115181	-0.0104144	-0.00346602	0.0423415	0.0445051	0.0153001	0.0236699	0.0846164
headache	0.082851	0.117496	0.152026	0.127238	0.108845	0.164902	0.170917	0.0402748	-0.100648	0.298039	0.233925	0.307392	0.21732	0.153777	0.105314	0.0524128	0.102505	0.152546	1	0.0649285	0.0802172	0.162108	0.0968828	0.150851	0.0684893	0.0588879	0.0679591	0.0909931	0.240614	0.200216	0.111347	0.128737	0.0703241	0.0702327	0.0543953	0.157169	0.0992761	0.12993	0.0919299	0.0905142	0.0500571	0.0580125	0.0261987	0.0340132	0.0409866	0.0679589	0.0222954	0.0167489	0.059639
sore throat	0.016193	0.0579141	0.0327595	0.0388531	-0.0167045	0.0443205	0.0486645	0.0440023	-0.0136339	0.0200854	0.0494508	0.0795168	0.0689197	0.00498414	0.0694583	0.0263773	-0.00877983	0.0384709	0.0649285	1	0.236035	0.0474825	0.044424	0.0517368	0.12216	0.0320153	0.066953	0.0552853	0.0399928	0.0654921	0.0640767	-0.0121083	-0.00943852	0.0839561	-0.00642739	0.0743611	0.133466	0.0471218	0.0979897	0.0251967	-0.00542787	0.203047	-0.00514832	-0.00171341	0.0489496	0.108625	0.0508758	0.0638863	0.0578373
mouth and throat discomfort	0.02447	0.0264446	0.0186571	0.00235616	0.00392132	0.0410594	0.0591283	0.0299279	-0.00228951	0.0396247	0.0375133	0.073068	0.0478152	0.0637766	0.0483436	0.158209	-0.0114235	0.0424225	0.0802172	0.236035	1	0.077929	-0.018059	0.0484806	0.12336	0.0839535	0.105973	0.134663	0.0804369	0.0659236	-0.0199928	0.0868893	0.0530623	0.131818	0.0393124	0.0955576	0.100098	0.043442	0.0897865	0.0696367	-0.00706226	0.207604	0.112107	-0.00222934	-0.00922076	0.0802836	0.0802836	0.0463447	0.0414082
back pain	0.0503742	0.0125859	0.0308842	0.0324132	0.0179676	0.0706665	0.0881527	0.00230773	-0.0403646	0.136937	0.102743	0.141634	0.112577	0.0590842	0.0741554	0.0658568	0.0347449	0.0402572	0.162108	0.0474825	0.077929	1	0.0745222	0.129172	0.068286	0.0799332	0.0545748	0.086672	0.200695	0.227382	0.115905	0.149455	0.0644257	0.0170268	0.0353123	0.0511937	-0.0142161	0.11765	0.0458443	0.01765	0.107892	0.101599	0.05114	-0.00427791	0.0755777	0.00686862	-0.0171622	-0.0142161	0.0111834
swelling of lymph nodes (especially neck, armpit, inguinal part)	0.0151193	0.0885064	0.130496	0.0809323	0.0450007	0.117875	0.0526848	-0.014243	-0.0199703	0.0928804	0.0739241	0.0889614	0.0916354	0.0379547	0.11252	0.000463914	0.0835608	0.0456362	0.0968828	0.044424	-0.018059	0.0745222	1	0.514667	0.0552908	0.0279822	0.065829	0.0220249	0.130158	0.101498	0.0443359	0.0871447	0.0522719	0.00950417	0.0220249	0.0714043	0.0277085	0.0497495	0.0659884	-0.000546286	0.0300603	0.0277085	-0.00953384	-0.00317296	-0.0131236	0.0190194	-0.0127293	0.0277085	0.0237339
pain of lymph nodes (especially neck, armpit, inguinal part)	0.0270801	0.0854745	0.0875418	0.0728593	0.126933	0.105222	0.0933859	-0.018212	-0.0350787	0.0939819	0.0847532	0.0983853	0.132296	0.0828451	0.097748	0.039394	0.0783451	0.0343781	0.150851	0.0517368	0.0484806	0.129172	0.514667	1	0.0739835	0.0136282	0.0767869	0.0656477	0.15631	0.106642	0.0792819	0.101907	0.0515407	-0.000166221	0.0117364	0.0957129	0.0169096	0.0610635	0.05177	0.0213233	0.050886	0.0473018	-0.0121906	-0.00405715	0.0321719	0.00894813	0.00894813	0.0169096	0.0412726
chest pain	0.0290345	0.0451696	0.0461188	0.0196697	0.0450846	0.0606815	0.032827	-0.0093535	-0.0225216	0.0614842	0.0466202	0.0776977	0.0918872	0.0728237	0.0533876	0.017553	0.0642397	0.0922083	0.0684893	0.12216	0.12336	0.068286	0.0552908	0.0739835	1	0.0570073	0.0512046	0.0431101	0.114886	0.0760098	0.0031658	0.0675077	0.0932203	0.142303	0.0940367	0.0074985	-0.00692445	-0.0047285	0.0520321	0.106225	0.0536088	0.165333	0.120647	-0.00208371	0.130109	0.134609	-0.00835943	-0.00692445	0.045308
stomach ache	0.0419551	0.0490379	0.046997	0.0258503	0.0165191	0.0622042	0.0348823	-0.00984768	-0.0369167	0.0875829	0.0885099	0.0705618	0.0386378	0.0533358	0.0807218	0.0153561	0.0243796	0.043719	0.0588879	0.0320153	0.0839535	0.0799332	0.0279822	0.0136282	0.0570073	1	0.259735	0.040199	0.0382521	0.0792436	0.0426678	0.0105633	0.0542905	0.0252983	-0.00822942	0.0515304	0.101915	0.0276612	0.202072	0.241898	0.0503066	0.0473121	-0.00659173	-0.0021938	0.0788744	-0.00880109	0.0365174	-0.0072903	-0.00792851
abdominal discomfort	0.0292413	0.0389106	0.0350049	0.0693612	0.0302957	0.0501519	-0.000869181	-0.0106227	-0.017664	0.0619295	0.0568354	0.0559668	0.0403338	0.0560274	0.073052	0.0663675	-0.0121261	0.0767958	0.0679591	0.066953	0.105973	0.0545748	0.065829	0.0767869	0.0512046	0.259735	1	0.0361072	0.019139	0.0369234	-0.00191969	0.00748938	0.0177915	0.0555843	-0.00887709	0.109465	0.195013	0.102174	0.287363	0.222573	-0.00749661	0.0428551	-0.00711051	-0.00236645	0.0310589	0.0326018	0.0746973	0.0428551	-0.00855249
eye pain	-0.035154	0.00108421	0.0260492	0.0220817	-0.0266227	0.0218192	0.0431348	-0.00659567	-0.00703677	0.0654227	0.069096	0.0229623	0.0731148	0.0886219	0.0376465	0.0340002	0.098127	0.0182074	0.0909931	0.0552853	0.134663	0.086672	0.0220249	0.0656477	0.0431101	0.040199	0.0361072	1	0.0893078	0.0860759	-0.0131771	0.10559	-0.008094	0.100346	0.0663105	0.0565707	0.0760958	0.0350255	0.0203368	0.0749053	0.165174	0.157074	0.0850751	-0.00146934	0.0591389	0.0613154	-0.0058947	0.0760958	-0.00531027
joint pain	0.0549107	0.0509669	0.122737	0.0573513	0.0670368	0.150495	0.159392	0.00958779	-0.0631462	0.268017	0.227552	0.257233	0.292737	0.110976	0.139727	0.0548962	0.146401	0.109737	0.240614	0.0399928	0.0804369	0.200695	0.130158	0.15631	0.114886	0.0382521	0.019139	0.0893078	1	0.342076	0.135197	0.172708	0.0629292	0.0511682	0.105899	0.10838	-0.00506104	0.157828	0.090894	0.0513102	0.0558043	0.0510571	-0.000817499	-0.007152	0.0758732	0.00235861	-0.0131669	-0.0237671	0.0774353
muscle pain	0.0494959	0.0357375	0.0785717	0.0829655	0.0629373	0.0979457	0.153115	-0.00581583	-0.0637954	0.119054	0.1592	0.164643	0.189752	0.0987887	0.124209	0.0612682	0.129524	0.0901448	0.200216	0.0654921	0.0659236	0.227382	0.101498	0.106642	0.0760098	0.0792436	0.0369234	0.0860759	0.342076	1	0.163974	0.140303	0.0373756	0.0604715	0.0860759	0.0877584	0.0304812	0.127443	0.0415964	0.0288436	0.0150943	0.0670987	0.0183635	-0.00735604	0.0580446	0.0464679	-0.0143152	0.0304812	0.0576561
musculoskeletal discomfort (such as muscle tension)	-0.0132855	0.0148513	0.0686232	0.0829925	0.0795851	0.122437	0.0835194	0.0100472	0.00161078	0.0603648	0.0346296	0.0815593	0.0789119	0.016531	0.0985106	0.089237	0.0726742	0.0492678	0.111347	0.0640767	-0.0199928	0.115905	0.0443359	0.0792819	0.0031658	0.0426678	-0.00191969	-0.0131771	0.135197	0.163974	1	0.174233	0.212969	0.005466	-0.0131771	0.00111435	-0.0116733	0.0821677	0.0405991	0.0135401	-0.0111279	0.0230746	-0.0105548	-0.00351274	0.181361	-0.0140924	0.0147474	-0.0116733	0.0512568
limb pain	0.0273417	0.0186028	0.0525562	0.0636975	0.057645	0.101303	0.102775	-0.0124253	-0.00849577	0.0608909	0.0716788	0.0803737	0.083999	0.0867094	0.0335637	0.145519	0.0142506	0.0426991	0.128737	-0.0121083	0.0868893	0.149455	0.0871447	0.101907	0.0675077	0.0105633	0.00748938	0.10559	0.172708	0.140303	0.174233	1	0.037736	0.0150862	0.0282744	0.0697671	-0.00919851	0.0935121	0.0823235	0.00484626	0.0369359	0.077974	0.0398504	-0.00276802	0.12896	0.061246	-0.0111047	-0.00919851	0.0301055
limb discomfort	-0.0162247	-0.0119623	0.0407871	0.0388577	0.0638416	0.0553085	0.0646471	-0.00968562	-0.0120651	0.0690682	0.0716796	0.0825338	0.0633836	0.0808825	0.0507535	0.045695	0.0251462	0.0450693	0.0703241	-0.00943852	0.0530623	0.0644257	0.0522719	0.0515407	0.0932203	0.0542905	0.0177915	-0.008094	0.0629292	0.0373756	0.212969	0.037736	1	0.0260727	-0.008094	0.00609124	-0.00717033	0.0464271	0.0266621	0.0149898	-0.0068353	0.0483237	0.0548436	-0.0021577	0.0357677	0.0374022	-0.00865626	-0.00717033	-0.00779804
snot	0.0356134	0.0410077	0.0549928	0.0251732	0.00189661	0.0067531	0.0506288	0.0814048	-0.0198469	0.0160988	0.000174432	0.0540517	0.014126	0.0527991	0.092553	0.0524831	-0.0100831	0.0762101	0.0702327	0.0839561	0.131818	0.0170268	0.00950417	-0.000166221	0.142303	0.0252983	0.0555843	0.100346	0.0511682	0.0604715	0.005466	0.0150862	0.0260727	1	0.261937	0.112389	0.114922	0.0167683	0.0815505	0.0189441	0.0574486	0.236383	0.39677	-0.00196775	0.0407705	0.14332	0.0425104	0.0541914	0.10466
stuffy nose	0.0204738	0.00108421	0.0131057	0.0549277	0.0401366	0.0078387	0.0431348	-0.00659567	-0.0247257	0.0212892	0.0111416	0.0229623	0.0231945	0.014082	-0.00862356	-0.00924508	-0.00752914	0.0806258	0.0543953	-0.00642739	0.0393124	0.0353123	0.0220249	0.0117364	0.0940367	-0.00822942	-0.00887709	0.0663105	0.105899	0.0860759	-0.0131771	0.0282744	-0.008094	0.261937	1	0.022382	-0.00488282	0.00945227	0.0203368	-0.00948294	0.0802598	0.157074	0.353545	-0.00146934	0.0591389	0.0613154	0.0613154	-0.00488282	0.143727
nausea	0.0273067	0.0755516	0.0773642	0.0277566	0.0621419	0.0667033	0.0860556	-0.0141285	-0.0277037	0.0902459	0.0686957	0.112312	0.109092	0.0745178	0.0476039	0.0625385	0.0844605	0.224704	0.157169	0.0743611	0.0955576	0.0511937	0.0714043	0.0957129	0.0074985	0.0515304	0.109465	0.0565707	0.10838	0.0877584	0.00111435	0.0697671	0.00609124	0.112389	0.022382	1	0.375014	0.0993741	0.113626	0.100198	0.0304501	0.0280879	0.0331418	0.124449	-0.0130181	0.0193663	0.0513595	0.0666353	0.0595696
vomiting	-0.000902485	0.0951184	0.0678998	0.0314653	0.0516856	0.048603	0.0274815	-0.00584299	-0.00196004	0.0748396	0.0530431	0.00752619	0.05137	0.0214796	0.0966983	0.0405684	-0.00666993	0.129234	0.0992761	0.133466	0.100098	-0.0142161	0.0277085	0.0169096	-0.00692445	0.101915	0.195013	0.0760958	-0.00506104	0.0304812	-0.0116733	-0.00919851	-0.00717033	0.114922	-0.00488282	0.375014	1	0.0145522	0.136551	0.0867458	0.0916164	0.0869767	-0.00391111	0.30092	-0.00538378	0.0705564	0.0705564	0.0869767	-0.00470427
loss of appetite	0.0262807	0.0775092	0.0758594	0.0842157	0.0647568	0.0844395	0.0915947	0.0235518	-0.0282291	0.201731	0.184036	0.158088	0.129204	0.0648843	0.0736281	0.0653481	0.015599	0.0508717	0.12993	0.0471218	0.043442	0.11765	0.0497495	0.0610635	-0.0047285	0.0276612	0.102174	0.0350255	0.157828	0.127443	0.0821677	0.0935121	0.0464271	0.0167683	0.00945227	0.0993741	0.0145522	1	0.0802774	0.0624067	-0.013614	0.0433856	-0.0129128	-0.00429752	0.0751092	0.00669018	0.0545521	0.0145522	0.0640686
diarrhea	0.0645003	0.0454686	0.0605718	0.0287272	0.0770559	0.0698917	0.0508718	-0.0148038	-0.0474405	0.0703936	0.0726077	0.069138	0.0839949	0.0837373	0.0860017	0.0383314	0.0312169	0.0703065	0.0919299	0.0979897	0.0897865	0.0458443	0.0659884	0.05177	0.0520321	0.202072	0.287363	0.0203368	0.090894	0.0415964	0.0405991	0.0823235	0.0266621	0.0815505	0.0203368	0.113626	0.136551	0.0802774	1	0.170868	0.0282228	0.0259183	-0.0099092	-0.00329789	0.075458	0.017377	0.0785919	0.0259183	0.0220171
loose stool	0.0264711	0.0393068	0.0247206	0.0304103	0.0424406	0.0480992	0.0540836	-0.0113477	-0.0425399	0.0398684	0.012481	0.0684427	0.0224489	0.0367394	-0.0148366	0.00949979	0.0180817	0.0693045	0.0905142	0.0251967	0.0696367	0.01765	-0.000546286	0.0213233	0.106225	0.241898	0.222573	0.0749053	0.0513102	0.0288436	0.0135401	0.00484626	0.0149898	0.0189441	-0.00948294	0.100198	0.0867458	0.0624067	0.170868	1	-0.00800824	0.0391725	-0.00759579	-0.00252796	0.0278573	-0.0101417	0.0688274	-0.00840077	-0.00913619
constipation	-0.00384977	-0.0250671	-0.00204918	0.0158739	0.0169817	0.00425843	0.0319259	-0.00556997	-0.0208806	0.0310231	0.0412212	0.0265587	0.0364504	0.0244818	0.0474219	0.0433209	0.0560996	-0.0109799	0.0500571	-0.00542787	-0.00706226	0.107892	0.0300603	0.050886	0.0536088	0.0503066	-0.00749661	0.165174	0.0558043	0.0150943	-0.0111279	0.0369359	-0.0068353	0.0574486	0.0802598	0.0304501	0.0916164	-0.013614	0.0282228	-0.00800824	1	0.0916164	0.102074	-0.00124084	0.0719719	0.153945	-0.00497801	-0.00412349	-0.00448447
cough	0.0147774	0.0430838	0.0387125	0.0129486	0.0140505	0.00131459	0.0425046	-0.00584299	-0.021904	0.0126397	-0.0122998	0.0314489	-0.00491442	0.0845117	-0.00763945	-0.00819005	-0.00666993	-0.0115181	0.0580125	0.203047	0.207604	0.101599	0.0277085	0.0473018	0.165333	0.0473121	0.0428551	0.157074	0.0510571	0.0670987	0.0230746	0.077974	0.0483237	0.236383	0.157074	0.0280879	0.0869767	0.0433856	0.0259183	0.0391725	0.0916164	1	0.298785	-0.00130166	0.0681466	0.146335	-0.00522201	-0.0043256	-0.00470427
sneeze	0.0275389	0.0145598	0.00128187	-0.0217769	-0.000529248	0.00752302	0.00371825	-0.0052831	-0.0198051	-0.00356876	-0.0258916	0.00800671	-0.0214073	0.00464563	-0.00690743	0.0464781	-0.00603081	-0.0104144	0.0261987	-0.00514832	0.112107	0.05114	-0.00953384	-0.0121906	0.120647	-0.00659173	-0.00711051	0.0850751	-0.000817499	0.0183635	-0.0105548	0.0398504	0.0548436	0.39677	0.353545	0.0331418	-0.00391111	-0.0129128	-0.0099092	-0.00759579	0.102074	0.298785	1	-0.00117693	0.076391	0.162765	-0.00472163	-0.00391111	-0.0042535
dyspnea	0.00916523	-0.00791293	-0.0103082	-0.00724759	-0.00709707	-0.0090911	0.039915	-0.00175827	-0.00659136	0.0262642	0.0454562	-0.0193317	-0.00712456	-0.00618144	-0.00229887	-0.00246455	-0.00200712	-0.00346602	0.0340132	-0.00171341	-0.00222934	-0.00427791	-0.00317296	-0.00405715	-0.00208371	-0.0021938	-0.00236645	-0.00146934	-0.007152	-0.00735604	-0.00351274	-0.00276802	-0.0021577	-0.00196775	-0.00146934	0.124449	0.30092	-0.00429752	-0.00329789	-0.00252796	-0.00124084	-0.00130166	-0.00117693	1	-0.00162009	-0.00157141	-0.00157141	-0.00130166	-0.00141561
muscle weakness	2.47216e-05	0.00917756	0.0278823	0.0147606	0.0312647	0.0258713	0.0199058	-0.00727237	-0.0112006	0.0785754	0.0959191	0.0549055	0.04608	0.0251959	0.0325059	-0.0101936	-0.00830161	0.0423415	0.0409866	0.0489496	-0.00922076	0.0755777	-0.0131236	0.0321719	0.130109	0.0788744	0.0310589	0.0591389	0.0758732	0.0580446	0.181361	0.12896	0.0357677	0.0407705	0.0591389	-0.0130181	-0.00538378	0.0751092	0.075458	0.0278573	0.0719719	0.0681466	0.076391	-0.00162009	1	0.0545287	-0.00649948	-0.00538378	0.0618096
stomatitis	-0.00227259	0.025838	0.0192071	0.0170291	0.0183821	0.015859	0.0229749	-0.00705384	0.00666266	0.0434177	0.0467795	0.0415762	0.0337037	0.0275162	0.120674	0.0710491	0.0413834	0.0445051	0.0679589	0.108625	0.0802836	0.00686862	0.0190194	0.00894813	0.134609	-0.00880109	0.0326018	0.0613154	0.00235861	0.0464679	-0.0140924	0.061246	0.0374022	0.14332	0.0613154	0.0193663	0.0705564	0.00669018	0.017377	-0.0101417	0.153945	0.146335	0.162765	-0.00157141	0.0545287	1	0.119484	0.146335	-0.00567915
urticaria (rash that disappears within a few hours)	0.0107413	-0.00295356	0.00709476	0.0477659	0.0183821	0.0289417	-0.00196258	-0.00705384	-0.00989029	0.0330929	0.0332213	0.0316486	0.0025607	-0.00736041	0.0340762	0.0305809	-0.00805216	0.0153001	0.0222954	0.0508758	0.0802836	-0.0171622	-0.0127293	0.00894813	-0.00835943	0.0365174	0.0746973	-0.0058947	-0.0131669	-0.0143152	0.0147474	-0.0111047	-0.00865626	0.0425104	0.0613154	0.0513595	0.0705564	0.0545521	0.0785919	0.0688274	-0.00497801	-0.00522201	-0.00472163	-0.00157141	-0.00649948	0.119484	1	0.146335	-0.00567915
eczema (long-term rash)	-0.0165824	0.008394	0.0241189	0.0314653	-0.0235845	0.0170774	-0.00256463	-0.00584299	-0.00196004	0.0126397	0.0367074	0.0314489	0.0326086	0.0214796	0.0445294	0.0405684	-0.00666993	0.0236699	0.0167489	0.0638863	0.0463447	-0.0142161	0.0277085	0.0169096	-0.00692445	-0.0072903	0.0428551	0.0760958	-0.0237671	0.0304812	-0.0116733	-0.00919851	-0.00717033	0.0541914	-0.00488282	0.0666353	0.0869767	0.0145522	0.0259183	-0.00840077	-0.00412349	-0.0043256	-0.00391111	-0.00130166	-0.00538378	0.146335	0.146335	1	-0.00470427
blunt feeling	0.00426545	0.0512085	0.0298929	0.0590048	0.00898366	0.0541765	0.019833	-0.00635449	-0.00546854	0.0491298	0.0139555	0.0732274	0.0778405	0.0743331	-0.00830823	-0.00890702	-0.00725383	0.0846164	0.059639	0.0578373	0.0414082	0.0111834	0.0237339	0.0412726	0.045308	-0.00792851	-0.00855249	-0.00531027	0.0774353	0.0576561	0.0512568	0.0301055	-0.00779804	0.10466	0.143727	0.0595696	-0.00470427	0.0640686	0.0220171	-0.00913619	-0.00448447	-0.00470427	-0.0042535	-0.00141561	0.0618096	-0.00567915	-0.00567915	-0.00470427	1
sleepy in the daytime	0.0264754	0.0498537	0.0945846	0.119925	0.0272417	0.133059	0.138092	0.00574883	-0.0568961	0.100658	0.0488133	0.18097	0.0622049	0.0617826	0.0647235	0.0905838	-0.0161559	0.0566294	0.1111	0.0901956	0.107238	0.0733456	0.0614402	0.0328269	0.0779899	0.0188876	0.0488459	0.0742992	0.0835842	0.0895196	0.0959761	0.0516507	0.0599708	0.086059	0.132212	0.062669	0.0238446	0.127464	0.0556175	0.0411537	0.0268801	0.067375	0.0543592	-0.00592387	0.0806701	0.0304282	0.102686	0.0238446	0.158851
insomnia	0.00805385	0.0264858	0.0266562	0.0203678	0.0492249	0.0381906	0.0311133	-0.00808917	-0.00139872	0.0576838	0.090665	0.0411729	0.0760653	0.0325071	0.102918	0.0593783	0.0339595	0.0861237	0.0766868	0.042575	0.0677044	0.00131536	0.0131422	0.0694929	0.0736912	0.0690997	0.0258931	0.110687	0.034922	0.0192657	-0.0161608	0.018873	0.030316	0.0349873	-0.00675988	0.0693803	0.0602216	0.0429565	0.0383131	0.0573676	0.0637194	0.0602216	-0.00541464	-0.00180205	-0.00745343	0.102676	0.0477231	0.0602216	-0.0065127
hyperhidrosis	0.00424359	0.0579141	0.0661243	0.0106304	0.0263172	0.0563331	0.0601133	0.0440023	-0.0288329	0.0390461	0.0494508	0.0430545	0.0832176	0.101056	-0.010056	-0.0107808	0.127396	0.0116547	0.0334821	0.045531	0.154106	0.0695477	0.0152722	0.0285754	0.12216	0.073627	0.105605	0.178711	0.0257371	0.0654921	0.0375958	0.0211082	0.0751438	0.0839561	-0.00642739	0.0449847	0.133466	-0.0187988	0.0979897	0.133961	-0.00542787	0.133466	0.0717452	-0.00171341	-0.00708683	0.0508758	-0.00687388	-0.00569392	-0.00619237
there is nothing that applies in this (systemic reaction)	-0.0905803	-0.116236	-0.137274	-0.095564	-0.0721382	-0.172178	-0.190802	-0.00866206	0.134441	-0.48679	-0.281263	-0.630997	-0.232549	-0.201765	-0.0750362	-0.0804442	-0.0655133	-0.113133	-0.375888	-0.0559267	-0.0727669	-0.139633	-0.103567	-0.132428	-0.0680133	-0.0716067	-0.0772422	-0.0479599	-0.233445	-0.240105	-0.114658	-0.0903495	-0.0704283	-0.0642284	-0.0479599	-0.102734	-0.0424869	-0.140273	-0.107645	-0.0825139	-0.0405017	-0.0424869	-0.0384157	-0.0127852	-0.0528805	-0.0512915	-0.0512915	-0.0424869	-0.0462063
* The values were Pearson correlation coefficients.
[truncated: 4 more columns]

## Sheet: Table S5
Supplemental Table 5. The correlation matrix of adverce event occurrence of COVID-19 vaccine in mRNA-1273 vaccine 1st dose
	pain in vaccination site	vaccination site becomes red	swelling of vaccination site	vaccination site becomes hard	itching of vaccination site	vaccination site becomes hot	movement disorder (can't raise the arm) at the vaccination site	internal bleeding in vaccination site	there is nothing that applies in this (local reaction)	37.5 degrees Celsius or higher fever	38 degrees Celsius or higher fever	fatigue	chills (pathological)	hot flash	peripheral coolness (cold of hands and feet)	numbness	shivering	dizzy	headache	sore throat	mouth and throat discomfort	back pain	swelling of lymph nodes (especially neck, armpit, inguinal part)	pain of lymph nodes (especially neck, armpit, inguinal part)	chest pain	stomach ache	abdominal discomfort	eye pain	joint pain	muscle pain	musculoskeletal discomfort (such as muscle tension)	limb pain	limb discomfort	snot	stuffy nose	nausea	vomiting	loss of appetite	diarrhea	loose stool	constipation	cough	sneeze	dyspnea	muscle weakness	stomatitis	urticaria (rash that disappears within a few hours)	eczema (long-term rash)	blunt feeling
pain in vaccination site	1	-0.00129606	0.077519	0.0809139	0.0352801	0.0610219	0.0875087	0.000422718	-0.517892	0.0573929	-3.77508e-05	0.107253	0.0251594	0.0219142	-0.0344783	0.0195128	-0.0129797	-0.0226323	0.0646072	-0.0117567	0.00758498	0.0121021	0.00758637	0.0394042	-0.0249476	-0.00832689	-0.00832689	0.0268371	0.0327731	0.049313	-0.031884	0.00295287	-0.0155373	-0.0385442	-0.0245346	-0.0132452	0.0053474	0.0181404	0.0191317	-0.0344783	-0.0109684	0.0053474	-0.00160835	0.0175458	0.0143214	-0.0549182	0.0226665	-0.0117567	-0.00518399
vaccination site becomes red	-0.00129606	1	0.498739	0.222134	0.447581	0.4063	0.193467	0.0688458	-0.146679	0.0480394	0.0103381	0.0545236	0.0886947	0.0814875	0.0534176	0.0738954	0.0293311	0.0495467	0.0334178	0.037037	0.0626569	0.0467259	0.116829	0.136183	0.0442612	-0.00123775	0.0144508	0.0127276	0.0694739	0.0850951	0.0153082	0.0484528	0.0274951	0.0407534	0.00538705	0.0279772	-0.00107086	0.0262574	0.0169871	0.0206563	0.00728567	-0.00107086	-0.0282866	0.0306668	-0.0260384	0.017355	0.031534	0.037037	0.0539974
swelling of vaccination site	0.077519	0.498739	1	0.338049	0.341192	0.415462	0.221017	0.0670548	-0.168178	0.063146	0.0289589	0.121629	0.0897235	0.052505	0.0562919	0.0330819	-0.0109951	0.0754654	0.0571468	0.0562919	0.0462667	0.0461405	0.0931367	0.0984244	0.0763724	0.0477989	0.0175064	0.0232478	0.0403773	0.0502878	0.0468214	0.0596449	0.0159705	0.0263726	0.014275	0.0374836	0.0238819	0.0450857	0.0430318	0.0404773	-0.0238412	0.00640987	-0.0163489	0.0238285	-0.029855	0.0624104	-0.000430959	-0.0385954	0.0400626
vaccination site becomes hard	0.0809139	0.222134	0.338049	1	0.225382	0.290305	0.163167	0.0954	-0.10551	0.0852554	0.0637459	0.113314	0.0616399	0.072231	0.0320913	0.0606759	0.0371844	0.0592069	0.0253414	-0.00598269	0.047927	0.0621893	0.0201516	0.0884424	0.0145617	0.0268993	0.00866676	0.0363991	0.091236	0.106819	0.0133094	0.0732641	0.0178862	0.0301043	0.0293677	0.0195862	0.0232724	0.0734461	0.0449211	0.0511282	-0.0296441	0.00224012	0.0125665	0.0497666	-0.0187301	-0.0265058	-0.0296441	-0.0440566	0.0572121
itching of vaccination site	0.0352801	0.447581	0.341192	0.225382	1	0.381309	0.169831	0.0895312	-0.123965	0.0131804	0.000427816	0.052892	0.0703455	0.0692767	0.0532354	0.0968809	0.0342558	0.0454114	0.0315056	0.0532354	0.125598	0.0516267	0.088843	0.169977	0.0652963	0.0129586	0.0129586	0.00257826	0.0762384	0.0676262	0.0162234	0.0682747	0.0424013	0.0145026	0.0173999	0.0312765	0.0305452	0.0272384	0.0114626	0.018236	0.0428852	0.0305452	0.00257826	0.039881	-0.0220062	0.0267638	0.06879	0.0357357	0.0403389
vaccination site becomes hot	0.0610219	0.4063	0.415462	0.290305	0.381309	1	0.262331	0.0870118	-0.159136	0.0997688	0.0486157	0.132113	0.0829564	0.125728	0.061608	0.0840139	0.0333445	0.0843379	0.111084	0.0295937	0.0653098	0.0801898	0.139174	0.166716	0.0589805	0.0225577	0.0225577	0.0472594	0.100624	0.0882284	0.0245516	0.0260819	0.0541443	0.0458341	0.0183939	0.0261271	-0.00701115	0.0379152	0.0702549	0.061608	0.00267956	0.0106737	0.0472594	0.0265306	0.00917876	0.0394728	0.0263749	0.0135866	0.0308536
movement disorder (can't raise the arm) at the vaccination site	0.0875087	0.193467	0.221017	0.163167	0.169831	0.262331	1	0.0793337	-0.134379	0.208116	0.159527	0.159731	0.159996	0.156957	0.0960197	0.081512	0.10722	0.0433459	0.129388	0.0622128	0.0869924	0.130346	0.0846758	0.105294	0.0937045	0.02232	0.00613082	0.0611057	0.122913	0.141619	0.091103	0.0585645	0.0528533	0.0358502	0.0314011	0.0715554	-0.0133709	0.0497659	0.0495627	0.0284058	0.012289	0.0800047	0.0399441	0.00305631	0.0156695	0.0501411	0.012289	-0.0223046	0.0323153
internal bleeding in vaccination site	0.000422718	0.0688458	0.0670548	0.0954	0.0895312	0.0870118	0.0793337	1	-0.0203996	0.0406978	0.088507	0.0651593	0.0551069	0.0743181	-0.00851807	0.0643888	-0.0106104	0.03173	0.066602	-0.00851807	0.112129	0.0218405	0.0299156	0.0488644	0.0486798	-0.00889978	-0.00889978	-0.00678608	0.0601601	0.0771604	0.0853229	0.185353	0.0742074	-0.00996016	0.0847258	0.0336924	-0.00769978	0.0655524	0.0308057	0.070003	-0.0057315	0.165802	-0.00678608	-0.00443668	-0.00362134	-0.00512472	0.110503	-0.00851807	-0.00926625
there is nothing that applies in this (local reaction)	-0.517892	-0.146679	-0.168178	-0.10551	-0.123965	-0.159136	-0.134379	-0.0203996	1	-0.059882	-0.022405	-0.0813805	-0.012697	-0.0187019	-0.017446	-0.0139959	0.0101427	-0.00661628	-0.0790483	-0.017446	-0.0223689	-0.0159144	-0.0309081	-0.0237085	0.00718051	-0.0182278	-0.0182278	-0.0138987	-0.022405	-0.0319397	0.0218628	-0.0210756	-0.0166286	0.0135106	-0.0148633	-0.00489573	-0.0157701	-0.0340212	-0.03044	0.0221	-0.0117388	0.0279208	0.0356093	-0.00908685	-0.00741694	-0.010496	-0.0117388	0.0221	-0.0189784
37.5 degrees Celsius or higher fever	0.0573929	0.0480394	0.063146	0.0852554	0.0131804	0.0997688	0.208116	0.0406978	-0.059882	1	0.536624	0.360873	0.410702	0.246722	0.163413	0.0687192	0.196114	0.135714	0.276937	0.0212677	0.108271	0.203215	0.10434	0.147266	0.0871768	0.0947102	0.0558134	0.0446762	0.265384	0.12788	0.0643787	0.0701551	0.0686588	0.0581103	0.0375819	0.156838	0.0763313	0.220153	0.0961595	0.082187	0.0634988	0.143636	-0.00616742	0.0181285	0.0306242	0.0769343	0.0334391	0.0212677	0.0877067
38 degrees Celsius or higher fever	-3.77508e-05	0.0103381	0.0289589	0.0637459	0.000427816	0.0486157	0.159527	0.088507	-0.022405	0.536624	1	0.213521	0.45939	0.166979	0.210129	0.0434609	0.186655	0.119599	0.215632	0.0117801	0.102232	0.138317	0.0759921	0.0949838	0.0980625	0.136074	0.0727521	0.0658199	0.224272	0.122347	0.028373	0.111574	0.0490392	0.0318133	0.0593233	0.0855062	0.0903348	0.217943	0.0974607	0.0778963	0.0346187	0.163381	0.0244342	-0.0110828	0.068252	0.0418925	0.0835547	0.0117801	0.0985698
fatigue	0.107253	0.0545236	0.121629	0.113314	0.052892	0.132113	0.159731	0.0651593	-0.0813805	0.360873	0.213521	1	0.214259	0.183187	0.0989828	0.0513055	0.07813	0.140409	0.314635	0.0827612	0.0841602	0.178897	0.0739307	0.0718387	0.0404303	0.0892946	0.0737585	0.0511639	0.219377	0.128536	0.0825946	0.0718095	0.0587835	0.0512495	0.0601439	0.132152	0.0682938	0.216171	0.106664	0.050318	0.077517	0.0862156	0.0308559	0.0290247	0.0489776	0.0693104	0.0294912	0.00165309	0.125323
chills (pathological)	0.0251594	0.0886947	0.0897235	0.0616399	0.0703455	0.0829564	0.159996	0.0551069	-0.012697	0.410702	0.45939	0.214259	1	0.183753	0.198823	0.0538287	0.277765	0.14812	0.181018	0.0408076	0.119857	0.159629	0.159574	0.16917	0.115146	0.127936	0.0976683	0.0612841	0.254028	0.154377	0.0437444	0.104178	0.0780547	0.0822061	0.0549597	0.174615	0.15433	0.287011	0.107962	0.0724107	0.0317109	0.0844993	0.02172	0.0486892	0.0643734	0.0910977	0.0784929	0.00920457	0.0629037
hot flash	0.0219142	0.0814875	0.052505	0.072231	0.0692767	0.125728	0.156957	0.0743181	-0.0187019	0.246722	0.166979	0.183187	0.183753	1	0.125209	0.106977	0.138479	0.134999	0.149736	0.095378	0.109542	0.115106	0.111462	0.153085	0.127754	0.0321211	0.0606919	-0.0190782	0.210056	0.125329	0.112008	0.070174	0.0397287	0.125478	0.0844349	0.0874506	0.044269	0.109376	0.0796663	0.095378	0.028046	0.110185	-0.0190782	0.0444989	0.0595723	-0.0144075	0.116365	0.0058839	0.111244
peripheral coolness (cold of hands and feet)	-0.0344783	0.0534176	0.0562919	0.0320913	0.0532354	0.061608	0.0960197	-0.00851807	-0.017446	0.163413	0.210129	0.0989828	0.198823	0.125209	1	0.0329687	0.0647325	0.257816	0.133713	0.0842866	0.0624107	0.122475	-0.012906	-0.0171459	0.130122	0.167793	0.0800907	-0.00580355	0.144012	0.0795937	0.0460328	0.0672526	-0.00694346	0.070003	0.101064	0.099496	0.094584	0.177432	0.0938058	-0.00728477	0.266205	0.195753	-0.00580355	-0.00379431	0.21102	-0.00438273	-0.00490166	-0.00728477	0.160654
numbness	0.0195128	0.0738954	0.0330819	0.0606759	0.0968809	0.0840139	0.081512	0.0643888	-0.0139959	0.0687192	0.0434609	0.0513055	0.0538287	0.106977	0.0329687	1	0.172912	0.0871259	0.0705642	0.127672	0.129969	0.136332	0.110223	0.111599	0.161672	0.0756742	0.0303233	-0.0114585	0.0434609	0.132632	0.0963134	0.139933	0.13523	0.145596	0.154156	0.120371	0.0393134	0.145371	0.0575241	0.127672	0.130512	0.0393134	0.0478216	0.0829409	0.104605	-0.00865322	0.060417	0.0329687	0.158698
shivering	-0.0129797	0.0293311	-0.0109951	0.0371844	0.0342558	0.0333445	0.10722	-0.0106104	0.0101427	0.196114	0.186655	0.07813	0.277765	0.138479	0.0647325	0.172912	1	0.0715685	0.125941	0.212346	0.104028	0.0921631	0.195446	0.140581	0.0443503	0.0612071	0.131895	-0.00722914	0.10672	0.10413	0.0319638	-0.0109621	0.0687345	0.115966	0.0787294	0.2098	0.154882	0.17538	0.0270935	0.0647325	0.103151	-0.00820249	0.0851702	0.13623	-0.00385777	-0.00545931	-0.00610571	-0.0090742	0.0580661
dizzy	-0.0226323	0.0495467	0.0754654	0.0592069	0.0454114	0.0843379	0.0433459	0.03173	-0.00661628	0.135714	0.119599	0.140409	0.14812	0.134999	0.257816	0.0871259	0.0715685	1	0.150703	0.0415535	0.0263205	0.109588	0.0708007	0.0891756	0.148501	0.245833	0.194052	0.0577173	0.100081	0.0490799	-0.020076	0.0297879	-0.011926	0.124451	0.11601	0.275723	0.108154	0.173608	0.166837	0.0415535	0.231682	0.108154	0.0577173	-0.00651707	0.1211	-0.00752774	0.0716145	0.0415535	0.135687
headache	0.0646072	0.0334178	0.0571468	0.0253414	0.0315056	0.111084	0.129388	0.066602	-0.0790483	0.276937	0.215632	0.314635	0.181018	0.149736	0.133713	0.0705642	0.125941	0.150703	1	0.112393	0.15322	0.191158	0.11802	0.100381	0.114096	0.124855	0.104435	0.104099	0.200238	0.124756	0.0752637	0.00860346	0.0319363	0.0848842	0.0435314	0.211593	0.131575	0.229316	0.134103	0.0484306	0.0698867	0.10802	0.0240242	0.0215237	-0.0156672	0.0131034	0.0698867	0.00578925	0.0972873
sore throat	-0.0117567	0.037037	0.0562919	-0.00598269	0.0532354	0.0295937	0.0622128	-0.00851807	-0.017446	0.0212677	0.0117801	0.0827612	0.0408076	0.095378	0.0842866	0.127672	0.212346	0.0415535	0.112393	1	0.277664	0.0766822	0.144554	0.0632205	0.0602611	-0.00761121	-0.00761121	-0.00580355	0.0778963	0.0115686	0.103754	0.0672526	0.185075	0.305566	0.315605	0.211099	0.094584	0.0816131	0.0405476	0.0842866	0.130652	0.094584	-0.00580355	0.171089	0.21102	-0.00438273	-0.00490166	-0.00728477	0.160654
mouth and throat discomfort	0.00758498	0.0626569	0.0462667	0.047927	0.125598	0.0653098	0.0869924	0.112129	-0.0223689	0.108271	0.102232	0.0841602	0.119857	0.109542	0.0624107	0.129969	0.104028	0.0263205	0.15322	0.277664	1	0.160297	0.0657046	0.103959	0.0424313	-0.00975894	-0.00975894	0.0823847	0.102232	0.0277546	0.0754687	0.048308	0.141554	0.112129	0.160147	0.159371	0.0708283	0.0568649	0.0254335	0.134162	0.0999285	0.229371	-0.0074412	0.132165	-0.00397094	-0.00561945	0.0999285	-0.00934038	0.0558844
back pain	0.0121021	0.0467259	0.0461405	0.0621893	0.0516267	0.0801898	0.130346	0.0218405	-0.0159144	0.203215	0.138317	0.178897	0.159629	0.115106	0.122475	0.136332	0.0921631	0.109588	0.191158	0.0766822	0.160297	1	0.131081	0.185965	0.15504	0.116002	0.0282868	-0.0118727	0.204443	0.180354	0.178143	0.134125	0.225854	0.100373	0.0945899	0.226376	0.0371208	0.138647	0.107163	0.168267	0.0577592	0.188897	0.0454554	0.0796925	0.100739	-0.00896603	0.0577592	0.0308897	0.025939
swelling of lymph nodes (especially neck, armpit, inguinal part)	0.00758637	0.116829	0.0931367	0.0201516	0.088843	0.139174	0.0846758	0.0299156	-0.0309081	0.10434	0.0759921	0.0739307	0.159574	0.111462	-0.012906	0.110223	0.195446	0.0708007	0.11802	0.144554	0.0657046	0.131081	1	0.522395	0.223249	-0.0134843	0.0367845	-0.0102818	0.151785	0.044126	0.0454614	0.0280009	0.042729	0.119929	-0.0109954	0.0745035	0.0463217	0.112136	-0.0225185	0.0920674	-0.00868399	0.0463217	0.0554268	0.0935171	-0.00548681	-0.00776464	0.0690122	-0.012906	-0.0140396
pain of lymph nodes (especially neck, armpit, inguinal part)	0.0394042	0.136183	0.0984244	0.0884424	0.169977	0.166716	0.105294	0.0488644	-0.0237085	0.147266	0.0949838	0.0718387	0.16917	0.153085	-0.0171459	0.111599	0.140581	0.0891756	0.100381	0.0632205	0.103959	0.185965	0.522395	1	0.130687	0.0590563	0.020571	-0.0136596	0.196529	0.0896436	0.0231476	0.0460339	0.0679186	0.0488644	0.079537	0.118425	0.028896	0.113729	0.0635664	0.103404	-0.0115369	0.028896	0.0366461	0.0678115	-0.00728934	-0.0103155	0.10743	-0.0171459	-0.0186519
chest pain	-0.0249476	0.0442612	0.0763724	0.0145617	0.0652963	0.0589805	0.0937045	0.0486798	0.00718051	0.0871768	0.0980625	0.0404303	0.115146	0.127754	0.130122	0.161672	0.0443503	0.148501	0.114096	0.0602611	0.0424313	0.15504	0.223249	0.130687	1	0.123788	0.0568789	-0.00764765	0.123283	0.0592784	0.0286336	0.0464249	0.0640965	0.168489	0.0736592	0.154332	0.145688	0.164033	0.105144	0.269843	-0.00645918	0.222871	-0.00764765	0.12842	-0.00408111	-0.00577536	0.0969557	-0.00959952	0.182472
stomach ache	-0.00832689	-0.00123775	0.0477989	0.0268993	0.0129586	0.0225577	0.02232	-0.00889978	-0.0182278	0.0947102	0.136074	0.0892946	0.127936	0.0321211	0.167793	0.0756742	0.0612071	0.245833	0.124855	-0.00761121	-0.00975894	0.116002	-0.0134843	0.0590563	0.123788	1	0.412028	0.103731	0.0410909	0.095006	0.0430699	-0.0091947	-0.00725461	0.0663033	0.0962532	0.308011	0.283802	0.260468	0.496797	0.0800907	0.254529	-0.00688005	0.103731	-0.00396434	-0.0032358	-0.00457913	-0.00512131	0.0800907	0.153175
abdominal discomfort	-0.00832689	0.0144508	0.0175064	0.00866676	0.0129586	0.0225577	0.00613082	-0.00889978	-0.0182278	0.0558134	0.0727521	0.0737585	0.0976683	0.0606919	0.0800907	0.0303233	0.131895	0.194052	0.104435	-0.00761121	-0.00975894	0.0282868	0.0367845	0.020571	0.0568789	0.412028	1	0.103731	0.00942967	0.0298554	0.0430699	-0.0091947	-0.00725461	0.0663033	0.0962532	0.308011	0.380696	0.306353	0.241758	-0.00761121	0.124704	-0.00688005	0.103731	-0.00396434	-0.0032358	-0.00457913	-0.00512131	0.0800907	0.0724478
eye pain	0.0268371	0.0127276	0.0232478	0.0363991	0.00257826	0.0472594	0.0611057	-0.00678608	-0.0138987	0.0446762	0.0658199	0.0511639	0.0612841	-0.0190782	-0.00580355	-0.0114585	-0.00722914	0.0577173	0.104099	-0.00580355	0.0823847	-0.0118727	-0.0102818	-0.0136596	-0.00764765	0.103731	0.103731	1	0.0244342	0.0582486	0.0629499	-0.00701097	-0.00553164	-0.00678608	-0.00494438	0.130071	-0.00524604	0.0486609	0.0565483	-0.00580355	0.165795	-0.00524604	-0.00462351	-0.00302281	-0.0024673	-0.00349159	-0.003905	0.223474	-0.00631331
joint pain	0.0327731	0.0694739	0.0403773	0.091236	0.0762384	0.100624	0.122913	0.0601601	-0.022405	0.265384	0.224272	0.219377	0.254028	0.210056	0.144012	0.0434609	0.10672	0.100081	0.200238	0.0778963	0.102232	0.204443	0.151785	0.196529	0.123283	0.0410909	0.00942967	0.0244342	1	0.326995	0.111725	0.13903	0.0836994	0.145201	0.0593233	0.105651	0.017289	0.217943	0.0397806	0.0448382	0.0346187	0.0538119	0.0244342	0.0520517	0.14555	-0.0128015	0.0835547	-0.021278	0.0985698
muscle pain	0.049313	0.0850951	0.0502878	0.106819	0.0676262	0.0882284	0.141619	0.0771604	-0.0319397	0.12788	0.122347	0.128536	0.154377	0.125329	0.0795937	0.132632	0.10413	0.0490799	0.124756	0.0115686	0.0277546	0.180354	0.044126	0.0896436	0.0592784	0.095006	0.0298554	0.0582486	0.326995	1	0.131607	0.128682	0.0866708	0.0382734	0.0243446	0.0820336	0.0446185	0.135801	0.1125	0.0342436	0.0444014	0.0195669	0.00147441	0.0257096	0.0916781	-0.0203239	0.0444014	0.0115686	0.0676104
musculoskeletal discomfort (such as muscle tension)	-0.031884	0.0153082	0.0468214	0.0133094	0.0162234	0.0245516	0.091103	0.0853229	0.0218628	0.0643787	0.028373	0.0825946	0.0437444	0.112008	0.0460328	0.0963134	0.0319638	-0.020076	0.0752637	0.103754	0.0754687	0.178143	0.0454614	0.0231476	0.0286336	0.0430699	0.0430699	0.0629499	0.111725	0.131607	1	0.225577	0.170415	0.0853229	0.125276	0.0860963	-0.0105656	0.0376052	0.0803183	-0.0116885	-0.00786474	0.0532054	0.135212	-0.00608799	0.129997	0.0884666	-0.00786474	-0.0116885	0.0404159
limb pain	0.00295287	0.0484528	0.0596449	0.0732641	0.0682747	0.0260819	0.0585645	0.185353	-0.0210756	0.0701551	0.111574	0.0718095	0.104178	0.070174	0.0672526	0.139933	-0.0109621	0.0297879	0.00860346	0.0672526	0.048308	0.134125	0.0280009	0.0460339	0.0464249	-0.0091947	-0.0091947	-0.00701097	0.13903	0.128682	0.225577	1	0.230828	0.120138	0.170686	0.0780641	0.0760691	0.142	0.0288777	0.0672526	-0.00592144	0.0760691	-0.00701097	-0.0045837	0.174089	0.120534	0.10666	-0.00880034	0.0604316
limb discomfort	-0.0155373	0.0274951	0.0159705	0.0178862	0.0424013	0.0541443	0.0528533	0.0742074	-0.0166286	0.0686588	0.0490392	0.0587835	0.0780547	0.0397287	-0.00694346	0.13523	0.0687345	-0.011926	0.0319363	0.185075	0.141554	0.225854	0.042729	0.0679186	0.0640965	-0.00725461	-0.00725461	-0.00553164	0.0836994	0.0866708	0.170415	0.230828	1	0.156534	0.219022	0.105472	0.0997953	0.137154	0.0995632	0.0890656	-0.004672	-0.00627644	-0.00553164	0.179742	0.221541	-0.00417739	-0.004672	-0.00694346	0.0808207
snot	-0.0385442	0.0407534	0.0263726	0.0301043	0.0145026	0.0458341	0.0358502	-0.00996016	0.0135106	0.0581103	0.0318133	0.0512495	0.0822061	0.125478	0.070003	0.145596	0.115966	0.124451	0.0848842	0.305566	0.112129	0.100373	0.119929	0.0488644	0.168489	0.0663033	0.0663033	-0.00678608	0.145201	0.0382734	0.0853229	0.120138	0.156534	1	0.54464	0.177239	0.165802	0.106634	0.122142	0.148524	0.110503	-0.00769978	0.189816	0.145523	0.179981	-0.00512472	-0.0057315	-0.00851807	0.207564
stuffy nose	-0.0245346	0.00538705	0.014275	0.0293677	0.0173999	0.0183939	0.0314011	0.0847258	-0.0148633	0.0375819	0.0593233	0.0601439	0.0549597	0.0844349	0.101064	0.154156	0.0787294	0.11601	0.0435314	0.315605	0.160147	0.0945899	-0.0109954	0.079537	0.0736592	0.0962532	0.0962532	-0.00494438	0.0593233	0.0243446	0.125276	0.170686	0.219022	0.54464	1	0.18579	0.112903	0.156267	0.238726	0.101064	0.154617	-0.0056101	0.129348	-0.00323259	0.248187	-0.0037339	-0.004176	-0.00620631	0.289468
nausea	-0.0132452	0.0279772	0.0374836	0.0195862	0.0312765	0.0261271	0.0715554	0.0336924	-0.00489573	0.156838	0.0855062	0.132152	0.174615	0.0874506	0.099496	0.120371	0.2098	0.275723	0.211593	0.211099	0.159371	0.226376	0.0745035	0.118425	0.154332	0.308011	0.308011	0.130071	0.105651	0.0820336	0.0860963	0.0780641	0.105472	0.177239	0.18579	1	0.482256	0.26834	0.206056	0.155297	0.15706	0.174006	0.0602131	0.100264	0.125331	-0.00728382	0.15706	0.0436946	0.140921
vomiting	0.0053474	-0.00107086	0.0238819	0.0232724	0.0305452	-0.00701115	-0.0133709	-0.00769978	-0.0157701	0.0763313	0.0903348	0.0682938	0.15433	0.044269	0.094584	0.0393134	0.154882	0.108154	0.131575	0.094584	0.0708283	0.0371208	0.0463217	0.028896	0.145688	0.283802	0.380696	-0.00524604	0.017289	0.0446185	-0.0105656	0.0760691	0.0997953	0.165802	0.112903	0.482256	1	0.251813	0.165031	0.094584	-0.00443079	-0.00595238	-0.00524604	0.189783	-0.00279951	-0.00396171	-0.00443079	-0.00658496	0.0859602
loss of appetite	0.0181404	0.0262574	0.0450857	0.0734461	0.0272384	0.0379152	0.0497659	0.0655524	-0.0340212	0.220153	0.217943	0.216171	0.287011	0.109376	0.177432	0.145371	0.17538	0.173608	0.229316	0.0816131	0.0568649	0.138647	0.112136	0.113729	0.164033	0.260468	0.306353	0.0486609	0.217943	0.135801	0.0376052	0.142	0.137154	0.106634	0.156267	0.26834	0.251813	1	0.142399	0.129523	0.0613619	0.0400897	0.0486609	0.0840984	0.105985	0.0707187	0.0613619	0.0337036	0.205044
diarrhea	0.0191317	0.0169871	0.0430318	0.0449211	0.0114626	0.0702549	0.0495627	0.0308057	-0.03044	0.0961595	0.0974607	0.106664	0.107962	0.0796663	0.0938058	0.0575241	0.0270935	0.166837	0.134103	0.0405476	0.0254335	0.107163	-0.0225185	0.0635664	0.105144	0.496797	0.241758	0.0565483	0.0397806	0.1125	0.0803183	0.0288777	0.0995632	0.122142	0.238726	0.206056	0.165031	0.142399	1	0.147064	0.149124	0.0473506	0.0565483	-0.00662034	-0.0054037	-0.00764703	-0.00855246	0.0405476	0.0842187
loose stool	-0.0344783	0.0206563	0.0404773	0.0511282	0.018236	0.061608	0.0284058	0.070003	0.0221	0.082187	0.0778963	0.050318	0.0724107	0.095378	-0.00728477	0.127672	0.0647325	0.0415535	0.0484306	0.0842866	0.134162	0.168267	0.0920674	0.103404	0.269843	0.0800907	-0.00761121	-0.00580355	0.0448382	0.0342436	-0.0116885	0.0672526	0.0890656	0.148524	0.101064	0.155297	0.094584	0.129523	0.147064	1	-0.00490166	0.195753	-0.00580355	0.171089	-0.00309702	-0.00438273	0.130652	0.0842866	0.0763646
constipation	-0.0109684	0.00728567	-0.0238412	-0.0296441	0.0428852	0.00267956	0.012289	-0.0057315	-0.0117388	0.0634988	0.0346187	0.077517	0.0317109	0.028046	0.266205	0.130512	0.103151	0.231682	0.0698867	0.130652	0.0999285	0.0577592	-0.00868399	-0.0115369	-0.00645918	0.254529	0.124704	0.165795	0.0346187	0.0444014	-0.00786474	-0.00592144	-0.004672	0.110503	0.154617	0.15706	-0.00443079	0.0613619	0.149124	-0.00490166	1	0.14533	-0.003905	-0.00255305	-0.00208387	-0.00294899	-0.00329815	0.130652	0.119441
cough	0.0053474	-0.00107086	0.00640987	0.00224012	0.0305452	0.0106737	0.0800047	0.165802	0.0279208	0.143636	0.163381	0.0862156	0.0844993	0.110185	0.195753	0.0393134	-0.00820249	0.108154	0.10802	0.094584	0.229371	0.188897	0.0463217	0.028896	0.222871	-0.00688005	-0.00688005	-0.00524604	0.0538119	0.0195669	0.0532054	0.0760691	-0.00627644	-0.00769978	-0.0056101	0.174006	-0.00595238	0.0400897	0.0473506	0.195753	0.14533	1	-0.00524604	-0.00342981	-0.00279951	-0.00396171	0.14533	-0.00658496	-0.00716335
sneeze	-0.00160835	-0.0282866	-0.0163489	0.0125665	0.00257826	0.0472594	0.0399441	-0.00678608	0.0356093	-0.00616742	0.0244342	0.0308559	0.02172	-0.0190782	-0.00580355	0.0478216	0.0851702	0.0577173	0.0240242	-0.00580355	-0.0074412	0.0454554	0.0554268	0.0366461	-0.00764765	0.103731	0.103731	-0.00462351	0.0244342	0.00147441	0.135212	-0.00701097	-0.00553164	0.189816	0.129348	0.0602131	-0.00524604	0.0486609	0.0565483	-0.00580355	-0.003905	-0.00524604	1	-0.00302281	-0.0024673	-0.00349159	-0.003905	-0.00580355	-0.00631331
dyspnea	0.0175458	0.0306668	0.0238285	0.0497666	0.039881	0.0265306	0.00305631	-0.00443668	-0.00908685	0.0181285	-0.0110828	0.0290247	0.0486892	0.0444989	-0.00379431	0.0829409	0.13623	-0.00651707	0.0215237	0.171089	0.132165	0.0796925	0.0935171	0.0678115	0.12842	-0.00396434	-0.00396434	-0.00302281	0.0520517	0.0257096	-0.00608799	-0.0045837	0.179742	0.145523	-0.00323259	0.100264	0.189783	0.0840984	-0.00662034	0.171089	-0.00255305	-0.00342981	-0.00302281	1	-0.0016131	-0.00228277	-0.00255305	-0.00379431	-0.00412758
muscle weakness	0.0143214	-0.0260384	-0.029855	-0.0187301	-0.0220062	0.00917876	0.0156695	-0.00362134	-0.00741694	0.0306242	0.068252	0.0489776	0.0643734	0.0595723	0.21102	0.104605	-0.00385777	0.1211	-0.0156672	0.21102	-0.00397094	0.100739	-0.00548681	-0.00728934	-0.00408111	-0.0032358	-0.0032358	-0.0024673	0.14555	0.0916781	0.129997	0.174089	0.221541	0.179981	0.248187	0.125331	-0.00279951	0.105985	-0.0054037	-0.00309702	-0.00208387	-0.00279951	-0.0024673	-0.0016131	1	-0.00186326	-0.00208387	-0.00309702	0.19372
stomatitis	-0.0549182	0.017355	0.0624104	-0.0265058	0.0267638	0.0394728	0.0501411	-0.00512472	-0.010496	0.0769343	0.0418925	0.0693104	0.0910977	-0.0144075	-0.00438273	-0.00865322	-0.00545931	-0.00752774	0.0131034	-0.00438273	-0.00561945	-0.00896603	-0.00776464	-0.0103155	-0.00577536	-0.00457913	-0.00457913	-0.00349159	-0.0128015	-0.0203239	0.0884666	0.120534	-0.00417739	-0.00512472	-0.0037339	-0.00728382	-0.00396171	0.0707187	-0.00764703	-0.00438273	-0.00294899	-0.00396171	-0.00349159	-0.00228277	-0.00186326	1	-0.00294899	-0.00438273	-0.00476769
urticaria (rash that disappears within a few hours)	0.0226665	0.031534	-0.000430959	-0.0296441	0.06879	0.0263749	0.012289	0.110503	-0.0117388	0.0334391	0.0835547	0.0294912	0.0784929	0.116365	-0.00490166	0.060417	-0.00610571	0.0716145	0.0698867	-0.00490166	0.0999285	0.0577592	0.0690122	0.10743	0.0969557	-0.00512131	-0.00512131	-0.003905	0.0835547	0.0444014	-0.00786474	0.10666	-0.004672	-0.0057315	-0.004176	0.15706	-0.00443079	0.0613619	-0.00855246	0.130652	-0.00329815	0.14533	-0.003905	-0.00255305	-0.00208387	-0.00294899	1	0.130652	-0.0053322
eczema (long-term rash)	-0.0117567	0.037037	-0.0385954	-0.0440566	0.0357357	0.0135866	-0.0223046	-0.00851807	0.0221	0.0212677	0.0117801	0.00165309	0.00920457	0.0058839	-0.00728477	0.0329687	-0.0090742	0.0415535	0.00578925	-0.00728477	-0.00934038	0.0308897	-0.012906	-0.0171459	-0.00959952	0.0800907	0.0800907	0.223474	-0.021278	0.0115686	-0.0116885	-0.00880034	-0.00694346	-0.00851807	-0.00620631	0.0436946	-0.00658496	0.0337036	0.0405476	0.0842866	0.130652	-0.00658496	-0.00580355	-0.00379431	-0.00309702	-0.00438273	0.130652	1	-0.00792463
blunt feeling	-0.00518399	0.0539974	0.0400626	0.0572121	0.0403389	0.0308536	0.0323153	-0.00926625	-0.0189784	0.0877067	0.0985698	0.125323	0.0629037	0.111244	0.160654	0.158698	0.0580661	0.135687	0.0972873	0.160654	0.0558844	0.025939	-0.0140396	-0.0186519	0.182472	0.153175	0.0724478	-0.00631331	0.0985698	0.0676104	0.0404159	0.0604316	0.0808207	0.207564	0.289468	0.140921	0.0859602	0.205044	0.0842187	0.0763646	0.119441	-0.00716335	-0.00631331	-0.00412758	0.19372	-0.00476769	-0.0053322	-0.00792463	1
sleepy in the daytime	0.00985684	0.0609455	0.0478037	0.0388968	0.0741862	0.0732707	0.101656	0.0694597	-0.0310751	0.116713	0.11141	0.180435	0.125753	0.11122	0.123909	0.109872	0.0624408	0.157043	0.151985	0.0163987	0.0873972	0.121524	0.088808	0.095782	0.111087	0.0826584	0.0483359	0.0293787	0.0984724	0.149457	0.104348	0.0955724	0.0941933	0.0387302	0.109382	0.120562	0.0220221	0.187089	0.111984	0.0880724	0.0399701	0.0220221	0.0293787	-0.0101244	-0.00826385	0.0475968	0.0930194	-0.0194381	0.24275
insomnia	-0.03936	0.0103205	0.0159705	-0.00207338	0.0424013	0.00379573	0.0351307	-0.00811897	0.0248339	0.0686588	0.0490392	0.092799	0.0449201	0.102283	0.0890656	0.0359374	0.0687345	0.101446	0.0319363	0.0890656	0.141554	0.0818188	0.042729	0.0679186	0.0640965	-0.00725461	0.0846975	-0.00553164	0.0836994	-0.00842481	-0.0111408	-0.00838802	-0.00661813	0.0742074	0.219022	0.105472	-0.00627644	0.036691	-0.012115	0.185075	0.13745	0.0997953	-0.00553164	-0.00361653	-0.00295192	-0.00417739	-0.004672	-0.00694346	0.0808207
hyperhidrosis	-0.0109684	0.00728567	-0.000430959	-0.00146368	-0.00892447	0.0263749	0.012289	-0.0057315	-0.0117388	0.123618	0.0346187	0.077517	0.0784929	0.116365	-0.00490166	0.130512	0.212407	-0.00841905	0.101448	0.130652	0.0999285	0.0577592	0.146708	0.10743	0.0969557	-0.00512131	0.124704	-0.003905	0.0346187	0.0108355	-0.00786474	-0.00592144	0.13745	0.110503	-0.004176	0.15706	0.29509	0.274123	-0.00855246	0.130652	-0.00329815	-0.00443079	-0.003905	0.256327	-0.00208387	-0.00294899	-0.00329815	-0.00490166	-0.0053322
there is nothing that applies in this (systemic reaction)	-0.0828304	-0.085894	-0.120692	-0.115372	-0.11953	-0.178819	-0.180882	-0.0468568	0.0785292	-0.405659	-0.217686	-0.646913	-0.229149	-0.244996	-0.0745273	-0.147146	-0.0928342	-0.128007	-0.377018	-0.0745273	-0.0955574	-0.152465	-0.132036	-0.175412	-0.0982086	-0.077867	-0.077867	-0.0593736	-0.217686	-0.345604	-0.119579	-0.0900325	-0.0710355	-0.0871446	-0.0634941	-0.12386	-0.0673679	-0.145334	-0.130036	-0.0745273	-0.0501468	-0.0673679	-0.0593736	-0.0388179	-0.0316843	-0.0448378	-0.0501468	-0.0745273	-0.0810734
* The values were Pearson correlation coefficients.
[truncated: 4 more columns]

## Sheet: Table S6
Supplemental Table 6. The correlation matrix of adverce event occurrence of COVID-19 vaccine in mRNA-1273 vaccine 2nd dose
	pain in vaccination site	vaccination site becomes red	swelling of vaccination site	vaccination site becomes hard	itching of vaccination site	vaccination site becomes hot	movement disorder (can't raise the arm) at the vaccination site	internal bleeding in vaccination site	there is nothing that applies in this (local reaction)	37.5 degrees Celsius or higher fever	38 degrees Celsius or higher fever	fatigue	chills (pathological)	hot flash	peripheral coolness (cold of hands and feet)	numbness	shivering	dizzy	headache	sore throat	mouth and throat discomfort	back pain	swelling of lymph nodes (especially neck, armpit, inguinal part)	pain of lymph nodes (especially neck, armpit, inguinal part)	chest pain	stomach ache	abdominal discomfort	eye pain	joint pain	muscle pain	musculoskeletal discomfort (such as muscle tension)	limb pain	limb discomfort	snot	stuffy nose	nausea	vomiting	loss of appetite	diarrhea	loose stool	constipation	cough	sneeze	dyspnea	muscle weakness	stomatitis	urticaria (rash that disappears within a few hours)	eczema (long-term rash)	blunt feeling
pain in vaccination site	1	0.110535	0.175087	0.104743	0.0746677	0.12589	0.169629	0.0542264	-0.612005	0.0187181	0.0260267	0.0788034	0.0424612	0.0886403	0.0379569	0.02948	0.0441028	0.0226565	0.0956398	0.0144408	0.0128898	0.0755462	0.0419156	0.0740946	0.00189162	0.0380422	0.0455694	0.0110788	0.0492861	0.0919945	0.0188984	0.0561139	0.0419156	0.0237549	0.00189162	0.0151805	0.0164641	0.0764249	0.0513824	0.016474	0.0233653	0.0469866	0.0330809	0.0301872	0.00818032	0.0101606	0.0382275	-0.0168235	-0.00494807
vaccination site becomes red	0.110535	1	0.503512	0.29039	0.420398	0.418961	0.211605	0.0708831	-0.23353	0.0829933	0.0629935	0.0913453	0.078435	0.119655	0.0386035	0.065648	0.0744871	0.0895622	0.09136	0.0472362	0.054845	0.106666	0.136978	0.136379	0.013902	0.0345788	0.0482248	0.0241643	0.101602	0.129087	0.087331	0.0904666	0.0808894	0.0579125	-0.0145885	-0.00441754	-0.00952402	0.134798	-0.0367101	0.0260794	-0.00423994	0.0634536	0.0403456	0.0791107	0.0567592	0.00166415	0.0198427	0.00782249	0.0503389
swelling of vaccination site	0.175087	0.503512	1	0.360023	0.32191	0.464505	0.278372	0.0458247	-0.255826	0.0640782	0.042896	0.136338	0.106891	0.164098	0.0827365	0.060116	0.0901397	0.0989537	0.132294	0.0448749	0.0906755	0.112243	0.099932	0.137721	0.00387488	0.0333909	0.044971	0.0130594	0.107941	0.144959	0.0759806	0.0902468	0.099932	0.0448432	0.0318414	0.00579647	-0.0188064	0.11685	0.0222894	0.0388416	0.0237619	0.0755283	0.0563905	0.0473062	0.0849239	-0.00716426	0.0717352	0.00123746	0.0515993
vaccination site becomes hard	0.104743	0.29039	0.360023	1	0.283394	0.297674	0.256565	0.0666583	-0.148986	0.0354122	-0.0118522	0.0680864	0.0772985	0.139079	0.0584885	0.0788834	0.0448814	0.081512	0.0739242	0.0528618	0.0737383	0.0961547	0.0938348	0.101492	-0.00271648	-0.0104394	0.0194391	0.0358753	0.0892947	0.148737	0.0880118	0.0725932	0.0801771	0.0463784	0.0319709	0.0379231	0.000728092	0.085891	-0.0318224	0.0281654	0.0162668	0.0433332	0.0794604	0.0313149	0.0400728	0.00836496	0.0347649	0.0423067	0.0518092
itching of vaccination site	0.0746677	0.420398	0.32191	0.283394	1	0.361968	0.23087	0.0759703	-0.178384	0.0693064	0.0436285	0.0484367	0.0694296	0.149993	0.0773605	0.0705562	0.0418515	0.11964	0.0932145	0.0770929	0.0786611	0.0753175	0.0647103	0.0925002	0.0130722	0.0224983	0.0681233	0.0585033	0.113818	0.129131	0.113488	0.098591	0.114241	0.0611333	-0.00265233	0.052594	0.0339594	0.14322	-0.0186221	0.0622762	0.00789107	0.0622762	0.036753	0.0195322	0.0491125	-0.00674427	0.0424709	0.00417467	0.0729496
vaccination site becomes hot	0.12589	0.418961	0.464505	0.297674	0.361968	1	0.324053	0.126759	-0.235407	0.0946155	0.107181	0.126863	0.0980078	0.1848	0.146251	0.12407	0.0726405	0.134223	0.156383	0.0796361	0.104905	0.11976	0.0908321	0.134177	0.0130185	-0.00147306	0.0469928	0.0623685	0.133595	0.175995	0.109827	0.106616	0.0572443	0.080036	0.0272361	0.0312451	0.00434379	0.135663	0.029753	0.0374794	-0.00460074	0.0996486	0.0628739	0.0278256	0.0959837	0.000889777	0.039246	0.0072427	0.0493066
movement disorder (can't raise the arm) at the vaccination site	0.169629	0.211605	0.278372	0.256565	0.23087	0.324053	1	0.125303	-0.175944	0.0920608	0.0653838	0.105618	0.164975	0.184842	0.0805759	0.0729581	0.0777836	0.0490677	0.160176	0.079317	0.0353044	0.161968	0.104248	0.162245	0.0619838	0.0242889	0.058332	0.0603512	0.137565	0.197043	0.116663	0.111304	0.0419207	0.0242889	0.0144947	0.0472605	-0.0298918	0.100635	-0.00701223	0.0226941	0.0085191	0.0503815	0.0378134	0.0204061	0.065794	-0.0231288	0.0436962	-0.018768	0.0167222
internal bleeding in vaccination site	0.0542264	0.0708831	0.0458247	0.0666583	0.0759703	0.126759	0.125303	1	-0.0331868	0.0311449	0.00827885	-0.0051239	0.0294322	0.105643	0.00782362	0.0710482	0.0417089	0.121362	0.0565461	0.133846	0.12006	0.104904	0.084029	0.0898306	0.0510671	-0.0149817	0.0798769	0.102935	0.0847417	0.0853331	0.121596	0.0983599	0.084029	0.192265	0.0510671	0.0756693	0.0535086	0.0510018	0.0545697	0.0413273	-0.00525467	0.151978	0.0954756	0.105907	0.166124	-0.01098	0.0805976	-0.00803879	0.161055
there is nothing that applies in this (local reaction)	-0.612005	-0.23353	-0.255826	-0.148986	-0.178384	-0.235407	-0.175944	-0.0331868	1	-0.0184811	-0.0204896	-0.0898468	-0.0499643	-0.0452213	-0.0413618	-0.012872	-0.0267888	-0.0269952	-0.0810953	-0.0424672	-0.0283668	-0.0698551	-0.0424672	-0.0634506	-0.00814586	-0.0407699	-0.0250878	0.00980505	-0.0386366	-0.0854207	-0.0458402	-0.0230875	-0.0424672	-0.0407699	-0.0331868	-0.0259109	-0.00626842	-0.0562461	-0.0569256	-0.0380929	-0.0142996	-0.0380929	-0.0202457	-0.0184747	-0.0352268	-0.0298801	-0.0233954	-0.0218761	0.00980505
37.5 degrees Celsius or higher fever	0.0187181	0.0829933	0.0640782	0.0354122	0.0693064	0.0946155	0.0920608	0.0311449	-0.0184811	1	0.536788	0.146358	0.290979	0.0525449	0.0907762	0.0328888	0.0985707	0.0499727	0.185857	0.048942	0.0561098	0.111834	0.0634823	0.06938	0.0126804	0.0307002	0.00984083	0.0541226	0.150423	0.123849	0.0583273	0.0466514	0.048942	0.0155779	-0.00578406	0.0492256	-0.0282353	0.125144	0.00798029	-0.0237963	-0.0210564	0.0246475	0.000226191	-0.00527571	0.0526589	-0.0167171	0.0349727	0.00488115	0.037159
38 degrees Celsius or higher fever	0.0260267	0.0629935	0.042896	-0.0118522	0.0436285	0.107181	0.0653838	0.00827885	-0.0204896	0.536788	1	0.0929114	0.323215	0.0992547	0.136384	0.054967	0.154397	0.100805	0.192185	0.0520052	0.0280559	0.147286	0.0520052	0.0724093	0.0363256	0.0331407	0.00567758	0.0750597	0.148841	0.105452	0.0478233	0.0463324	0.0740912	0.0561109	0.0223022	0.0715542	0.0315392	0.151274	0.0413927	-0.0165582	-0.0246308	0.0447617	0.0107538	0.0264673	0.0716371	0.00551147	0.0453799	-0.0235951	0.0235259
fatigue	0.0788034	0.0913453	0.136338	0.0680864	0.0484367	0.126863	0.105618	-0.0051239	-0.0898468	0.146358	0.0929114	1	0.132627	0.104298	0.0495717	0.0172104	0.0378087	0.0581257	0.216857	0.078663	0.0662207	0.118385	0.0667024	0.0897198	0.0100648	0.0621226	0.0133758	0.0493541	0.146267	0.159934	0.0677971	0.0969571	0.0667024	0.0496831	0.0100648	0.027804	0.00582128	0.137108	0.0671053	0.0281566	0.030515	0.068006	0.0184946	0.0394245	0.0465109	0.0132697	0.0285102	0.000913325	0.0772623
chills (pathological)	0.0424612	0.078435	0.106891	0.0772985	0.0694296	0.0980078	0.164975	0.0294322	-0.0499643	0.290979	0.323215	0.132627	1	0.15054	0.20245	0.0675764	0.255778	0.072375	0.226966	0.105161	0.0670101	0.142316	0.0601619	0.146121	0.0294322	0.0478574	0.0391144	0.0780457	0.221675	0.162387	0.0978703	0.0570713	0.0376626	0.0361573	0.0294322	0.0654797	0.0653585	0.15289	0.0334386	0.015043	-0.0365622	0.065017	0.0411954	0.0545577	0.0581995	-0.0130769	0.000606682	0.0516877	0.0517966
hot flash	0.0886403	0.119655	0.164098	0.139079	0.149993	0.1848	0.184842	0.105643	-0.0452213	0.0525449	0.0992547	0.104298	0.15054	1	0.139955	0.0924609	0.135236	0.11905	0.130723	0.0900551	0.127191	0.14454	0.0900551	0.141463	0.143849	0.035909	0.140396	0.0538271	0.144841	0.158946	0.153218	0.20861	0.165271	0.114136	0.0865394	0.0575775	0.0529438	0.114866	0.0786322	0.0126682	0.0235697	0.0962004	0.0955245	0.0758251	0.112136	0.0421942	0.0744739	0.0552462	0.124028
peripheral coolness (cold of hands and feet)	0.0379569	0.0386035	0.0827365	0.0584885	0.0773605	0.146251	0.0805759	0.00782362	-0.0413618	0.0907762	0.136384	0.0495717	0.20245	0.139955	1	0.0781543	0.103323	0.158519	0.154923	0.0963022	0.0827997	0.168332	0.0707345	0.079842	0.0402916	0.0229069	0.164501	0.0626001	0.100908	0.0963418	0.121301	0.101359	0.12187	0.0229069	0.00782362	0.173168	0.143747	0.116147	0.054584	0.056896	-0.0106189	0.14208	0.0377848	0.0441193	0.0963787	0.0137901	0.028404	0.0815939	0.0626001
numbness	0.02948	0.065648	0.060116	0.0788834	0.0705562	0.12407	0.0729581	0.0710482	-0.012872	0.0328888	0.054967	0.0172104	0.0675764	0.0924609	0.0781543	1	0.149833	0.106449	0.0847897	0.0821873	0.10347	0.145475	0.117103	0.0424169	0.0710482	-0.0216565	0.0102433	-0.0192322	0.116093	0.129465	0.219823	0.192283	0.152018	0.123595	-0.0176285	0.0351456	0.0744878	0.015034	0.0226687	0.0960923	-0.00759582	0.0573167	0.133505	0.0691708	0.106791	0.0332608	0.1126	-0.0116204	0.0622363
shivering	0.0441028	0.0744871	0.0901397	0.0448814	0.0418515	0.0726405	0.0777836	0.0417089	-0.0267888	0.0985707	0.154397	0.0378087	0.255778	0.135236	0.103323	0.149833	1	0.13177	0.0765164	0.0468817	0.061369	0.112117	0.0728446	0.0828734	0.00873902	0.0782415	0.0679487	0.0341446	0.148799	0.165005	0.0497414	0.0836715	0.12477	0.0782415	0.0417089	0.0388622	0.0446239	0.110825	0.0174489	0.029854	-0.0104407	0.0586875	0.19976	0.103976	0.0987119	0.0512537	0.0294032	-0.0159725	0.0341446
dizzy	0.0226565	0.0895622	0.0989537	0.081512	0.11964	0.134223	0.0490677	0.121362	-0.0269952	0.0499727	0.100805	0.0581257	0.072375	0.11905	0.158519	0.106449	0.13177	1	0.163771	0.128976	0.133672	0.195466	0.128976	0.103905	0.0916482	0.0882537	0.121797	0.10681	0.0917858	0.149414	0.0857207	0.0851453	0.0821783	0.185597	0.0619342	0.25857	0.157727	0.134309	0.0774277	0.0727142	-0.0117235	0.176659	0.176758	0.0377863	0.139336	0.00843015	0.106503	0.0268351	0.134109
headache	0.0956398	0.09136	0.132294	0.0739242	0.0932145	0.156383	0.160176	0.0565461	-0.0810953	0.185857	0.192185	0.216857	0.226966	0.130723	0.154923	0.0847897	0.0765164	0.163771	1	0.117597	0.11627	0.201062	0.0627626	0.104484	0.0565461	0.120794	0.114808	0.0992748	0.167381	0.180869	0.0781148	0.0849397	0.0846965	0.1322	0.0843997	0.146133	0.0358585	0.207558	0.0918007	0.0961156	0.0543689	0.083936	0.0769764	0.0454337	0.0945153	0.0055781	0.0496806	0.0412085	0.0480959
sore throat	0.0144408	0.0472362	0.0448749	0.0528618	0.0770929	0.0796361	0.079317	0.133846	-0.0424672	0.048942	0.0520052	0.078663	0.105161	0.0900551	0.0963022	0.0821873	0.0468817	0.128976	0.117597	1	0.266122	0.0649351	0.176179	0.265202	0.084029	0.103229	0.130588	0.0287427	0.0492782	0.0817209	0.113175	0.191862	0.0584899	0.22563	0.183663	0.126269	0.0363273	0.124517	0.121844	0.112789	-0.0067241	0.199923	0.0715227	0.0800571	0.0774432	0.0963578	0.0592371	-0.0102868	0.120278
mouth and throat discomfort	0.0128898	0.054845	0.0906755	0.0737383	0.0786611	0.104905	0.0353044	0.12006	-0.0283668	0.0561098	0.0280559	0.0662207	0.0670101	0.127191	0.0827997	0.10347	0.061369	0.133672	0.11627	0.266122	1	0.153222	0.158133	0.131062	0.0743491	0.0539005	0.150878	0.0233694	0.101763	0.125766	0.124815	0.143044	0.122137	0.128775	0.12006	0.134448	0.125052	0.103847	0.0525323	0.140307	0.202735	0.22026	0.13831	0.0719254	0.154396	0.187244	0.181311	-0.011254	0.10736
back pain	0.0755462	0.106666	0.112243	0.0961547	0.0753175	0.11976	0.161968	0.104904	-0.0698551	0.111834	0.147286	0.118385	0.142316	0.14454	0.168332	0.145475	0.112117	0.195466	0.201062	0.0649351	0.153222	1	0.120379	0.169236	0.104904	0.0904322	0.11268	0.176437	0.240874	0.306288	0.241473	0.248488	0.175823	0.128875	0.0344969	0.151165	0.0379318	0.12362	0.078426	0.102454	-0.0154733	0.184552	0.130812	0.063625	0.0504573	0.0196815	0.0739535	0.0116894	0.0470683
swelling of lymph nodes (especially neck, armpit, inguinal part)	0.0419156	0.136978	0.099932	0.0938348	0.0647103	0.0908321	0.104248	0.084029	-0.0424672	0.0634823	0.0520052	0.0667024	0.0601619	0.0900551	0.0707345	0.117103	0.0728446	0.128976	0.0627626	0.176179	0.158133	0.120379	1	0.42701	0.084029	0.0624291	0.0927559	0.0287427	0.0748612	0.0954583	0.141458	0.160805	0.0977195	0.144029	0.0342118	0.0739325	0.0363273	0.0939349	0.0326767	0.112789	-0.0067241	0.112789	0.0715227	0.0800571	0.0774432	0.0411537	0.0592371	0.0647727	0.120278
pain of lymph nodes (especially neck, armpit, inguinal part)	0.0740946	0.136379	0.137721	0.101492	0.0925002	0.134177	0.162245	0.0898306	-0.0634506	0.06938	0.0724093	0.0897198	0.146121	0.141463	0.079842	0.0424169	0.0828734	0.103905	0.104484	0.265202	0.131062	0.169236	0.42701	1	0.148539	0.110357	0.141674	0.0508087	0.147407	0.152553	0.100068	0.156156	0.126509	0.0863156	0.0898306	0.14611	0.0642161	0.111989	0.0227359	0.0710214	-0.0118863	0.122364	0.0786781	0.0892263	0.0815043	0.0727478	0.104714	0.0260438	0.104745
chest pain	0.00189162	0.013902	0.00387488	-0.00271648	0.0130722	0.0130185	0.0619838	0.0510671	-0.00814586	0.0126804	0.0363256	0.0100648	0.0294322	0.143849	0.0402916	0.0710482	0.00873902	0.0916482	0.0565461	0.084029	0.0743491	0.104904	0.084029	0.148539	1	0.0886415	0.175961	0.0448153	0.0522541	0.0853331	0.0856797	0.137799	0.084029	0.140453	0.0510671	0.0424389	0.0535086	-0.00725254	0.0923137	0.0413273	-0.00525467	0.151978	0.0954756	0.218602	0.0467449	-0.01098	0.0805976	-0.00803879	-0.0133045
stomach ache	0.0380422	0.0345788	0.0333909	-0.0104394	0.0224983	-0.00147306	0.0242889	-0.0149817	-0.0407699	0.0307002	0.0331407	0.0621226	0.0478574	0.035909	0.0229069	-0.0216565	0.0782415	0.0882537	0.120794	0.103229	0.0539005	0.0904322	0.0624291	0.110357	0.0886415	1	0.255513	0.0788554	0.0442385	0.119119	0.0905495	0.0400837	0.021629	0.0664622	0.0886415	0.133783	0.03899	0.0388004	0.190688	0.20936	-0.00645535	0.0734261	0.0751477	0.0839571	-0.0159026	0.0439253	-0.0105615	-0.00987562	-0.0163446
abdominal discomfort	0.0455694	0.0482248	0.044971	0.0194391	0.0681233	0.0469928	0.058332	0.0798769	-0.0250878	0.00984083	0.00567758	0.0133758	0.0391144	0.140396	0.164501	0.0102433	0.0679487	0.121797	0.114808	0.130588	0.150878	0.11268	0.0927559	0.141674	0.175961	0.255513	1	0.114729	0.0786958	0.0869091	0.243422	0.12323	0.0927559	0.137475	0.0798769	0.270902	0.133109	0.115705	0.0868529	0.0654263	0.103419	0.107441	0.146423	0.0765598	0.118784	-0.014592	0.124045	0.0617014	0.0705923
eye pain	0.0110788	0.0241643	0.0130594	0.0358753	0.0585033	0.0623685	0.0603512	0.102935	0.00980505	0.0541226	0.0750597	0.0493541	0.0780457	0.0538271	0.0626001	-0.0192322	0.0341446	0.10681	0.0992748	0.0287427	0.0233694	0.176437	0.0287427	0.0508087	0.0448153	0.0788554	0.114729	1	0.0821911	0.10111	0.10791	0.0869269	0.0287427	0.0788554	-0.0133045	0.0348512	-0.0128772	0.0745962	0.0812065	0.0863848	-0.00573271	0.0863848	0.0864332	-0.00740648	-0.0141224	0.0524257	-0.00937918	-0.0087701	0.0388806
joint pain	0.0492861	0.101602	0.107941	0.0892947	0.113818	0.133595	0.137565	0.0847417	-0.0386366	0.150423	0.148841	0.146267	0.221675	0.144841	0.100908	0.116093	0.148799	0.0917858	0.167381	0.0492782	0.101763	0.240874	0.0748612	0.147407	0.0522541	0.0442385	0.0786958	0.0821911	1	0.407605	0.183902	0.233616	0.138819	0.0575422	0.00352275	0.126395	0.0579125	0.186576	0.0205799	0.0857271	0.0481791	0.0573154	0.0417873	0.0526003	0.0727084	0.0526726	0.0024834	-0.0160337	0.0821911
muscle pain	0.0919945	0.129087	0.144959	0.148737	0.129131	0.175995	0.197043	0.0853331	-0.0854207	0.123849	0.105452	0.159934	0.162387	0.158946	0.0963418	0.129465	0.165005	0.149414	0.180869	0.0817209	0.125766	0.306288	0.0954583	0.152553	0.0853331	0.119119	0.0869091	0.10111	0.407605	1	0.258417	0.270153	0.205357	0.104831	0.0155533	0.103945	0.0375664	0.169889	0.0422909	0.0598074	0.016724	0.136089	0.0804371	0.0630421	0.107038	0.0285021	0.0109645	-0.00946075	0.117136
musculoskeletal discomfort (such as muscle tension)	0.0188984	0.087331	0.0759806	0.0880118	0.113488	0.109827	0.116663	0.121596	-0.0458402	0.0583273	0.0478233	0.0677971	0.0978703	0.153218	0.121301	0.219823	0.0497414	0.0857207	0.0781148	0.113175	0.124815	0.241473	0.141458	0.100068	0.0856797	0.0905495	0.243422	0.10791	0.183902	0.258417	1	0.32214	0.226307	0.208211	0.0497634	0.145189	0.0527999	0.0709361	0.0907167	0.00607862	0.0730279	0.100309	0.103394	0.115677	0.146014	0.01993	0.0350813	-0.0145475	0.0749135
limb pain	0.0561139	0.0904666	0.0902468	0.0725932	0.098591	0.106616	0.111304	0.0983599	-0.0230875	0.0466514	0.0463324	0.0969571	0.0570713	0.20861	0.101359	0.192283	0.0836715	0.0851453	0.0849397	0.191862	0.143044	0.248488	0.160805	0.156156	0.137799	0.0400837	0.12323	0.0869269	0.233616	0.270153	0.32214	1	0.285033	0.136985	0.0194819	0.0849878	0.0621178	0.178796	0.0834197	0.0805655	-0.00859918	0.149547	0.116144	0.129404	0.164875	0.0257352	0.0415369	-0.0131553	0.0869269
limb discomfort	0.0419156	0.0808894	0.099932	0.0801771	0.114241	0.0572443	0.0419207	0.084029	-0.0424672	0.048942	0.0740912	0.0667024	0.0376626	0.165271	0.12187	0.152018	0.12477	0.0821783	0.0846965	0.0584899	0.122137	0.175823	0.0977195	0.126509	0.084029	0.021629	0.0927559	0.0287427	0.138819	0.205357	0.226307	0.285033	1	0.184829	-0.0156054	0.0739325	0.0363273	0.0939349	0.062399	0.0692218	0.107758	0.112789	0.0715227	0.0800571	0.171451	0.0963578	0.0592371	0.0647727	0.120278
snot	0.0237549	0.0579125	0.0448432	0.0463784	0.0611333	0.080036	0.0242889	0.192265	-0.0407699	0.0155779	0.0561109	0.0496831	0.0361573	0.114136	0.0229069	0.123595	0.0782415	0.185597	0.1322	0.22563	0.128775	0.128875	0.144029	0.0863156	0.140453	0.0664622	0.137475	0.0788554	0.0575422	0.104831	0.208211	0.136985	0.184829	1	0.399511	0.052136	0.03899	0.0388004	0.159775	0.0734261	-0.00645535	0.254671	0.32801	0.0839571	0.130754	0.158754	0.0624888	-0.00987562	0.126455
stuffy nose	0.00189162	-0.0145885	0.0318414	0.0319709	-0.00265233	0.0272361	0.0144947	0.0510671	-0.0331868	-0.00578406	0.0223022	0.0100648	0.0294322	0.0865394	0.00782362	-0.0176285	0.0417089	0.0619342	0.0843997	0.183663	0.12006	0.0344969	0.0342118	0.0898306	0.0510671	0.0886415	0.0798769	-0.0133045	0.00352275	0.0155533	0.0497634	0.0194819	-0.0156054	0.399511	1	0.0424389	-0.0118034	-0.0266706	0.130058	0.0966526	-0.00525467	0.151978	0.301306	-0.00678888	0.0467449	0.129226	-0.00859708	0.0872783	0.0448153
nausea	0.0151805	-0.00441754	0.00579647	0.0379231	0.052594	0.0312451	0.0472605	0.0756693	-0.0259109	0.0492256	0.0715542	0.027804	0.0654797	0.0575775	0.173168	0.0351456	0.0388622	0.25857	0.146133	0.126269	0.134448	0.151165	0.0739325	0.14611	0.0424389	0.133783	0.270902	0.0348512	0.126395	0.103945	0.145189	0.0849878	0.0739325	0.052136	0.0424389	1	0.319821	0.194813	0.137231	0.0596107	0.0660143	0.146795	0.0934642	0.045824	0.0372091	0.0520191	0.123622	-0.0158348	0.00432191
vomiting	0.0164641	-0.00952402	-0.0188064	0.000728092	0.0339594	0.00434379	-0.0298918	0.0535086	-0.00626842	-0.0282353	0.0315392	0.00582128	0.0653585	0.0529438	0.143747	0.0744878	0.0446239	0.157727	0.0358585	0.0363273	0.125052	0.0379318	0.0363273	0.0642161	0.0535086	0.03899	0.133109	-0.0128772	0.0579125	0.0375664	0.0527999	0.0621178	0.0363273	0.03899	-0.0118034	0.319821	1	0.0957228	0.135622	0.100688	-0.00508588	0.100688	0.0990493	0.109776	0.0490948	-0.0106273	0.175849	-0.00778056	0.0471259
loss of appetite	0.0764249	0.134798	0.11685	0.085891	0.14322	0.135663	0.100635	0.0510018	-0.0562461	0.125144	0.151274	0.137108	0.15289	0.114866	0.116147	0.015034	0.110825	0.134309	0.207558	0.124517	0.103847	0.12362	0.0939349	0.111989	-0.00725254	0.0388004	0.115705	0.0745962	0.186576	0.169889	0.0709361	0.178796	0.0939349	0.0388004	-0.0266706	0.194813	0.0957228	1	0.0367976	0.082953	0.0247648	0.0659711	0.00347294	0.0435258	0.152615	0.044575	0.0770212	0.0281336	0.110276
diarrhea	0.0513824	-0.0367101	0.0222894	-0.0318224	-0.0186221	0.029753	-0.00701223	0.0545697	-0.0569256	0.00798029	0.0413927	0.0671053	0.0334386	0.0786322	0.054584	0.0226687	0.0174489	0.0774277	0.0918007	0.121844	0.0525323	0.078426	0.0326767	0.0227359	0.0923137	0.190688	0.0868529	0.0812065	0.0205799	0.0422909	0.0907167	0.0834197	0.062399	0.159775	0.130058	0.137231	0.135622	0.0367976	1	0.108024	0.164461	0.108024	0.0486409	0.0555923	0.0134083	0.0229914	0.0916856	0.0430799	0.0118546
loose stool	0.016474	0.0260794	0.0388416	0.0281654	0.0622762	0.0374794	0.0226941	0.0413273	-0.0380929	-0.0237963	-0.0165582	0.0281566	0.015043	0.0126682	0.056896	0.0960923	0.029854	0.0727142	0.0961156	0.112789	0.140307	0.102454	0.112789	0.0710214	0.0413273	0.20936	0.0654263	0.0863848	0.0857271	0.0598074	0.00607862	0.0805655	0.0692218	0.0734261	0.0966526	0.0596107	0.100688	0.082953	0.108024	1	0.121108	0.080701	0.081464	0.0907641	0.0895436	0.110013	0.146141	0.0741314	0.0863848
constipation	0.0233653	-0.00423994	0.0237619	0.0162668	0.00789107	-0.00460074	0.0085191	-0.00525467	-0.0142996	-0.0210564	-0.0246308	0.030515	-0.0365622	0.0235697	-0.0106189	-0.00759582	-0.0104407	-0.0117235	0.0543689	-0.0067241	0.202735	-0.0154733	-0.0067241	-0.0118863	-0.00525467	-0.00645535	0.103419	-0.00573271	0.0481791	0.016724	0.0730279	-0.00859918	0.107758	-0.00645535	-0.00525467	0.0660143	-0.00508588	0.0247648	0.164461	0.121108	1	-0.00603149	-0.00320562	-0.00292521	-0.00557768	-0.00473109	-0.00370434	-0.00346378	-0.00573271
cough	0.0469866	0.0634536	0.0755283	0.0433332	0.0622762	0.0996486	0.0503815	0.151978	-0.0380929	0.0246475	0.0447617	0.068006	0.065017	0.0962004	0.14208	0.0573167	0.0586875	0.176659	0.083936	0.199923	0.22026	0.184552	0.112789	0.122364	0.151978	0.0734261	0.107441	0.0863848	0.0573154	0.136089	0.100309	0.149547	0.112789	0.254671	0.151978	0.146795	0.100688	0.0659711	0.108024	0.080701	-0.00603149	1	0.261471	0.189321	0.0373426	0.0487047	0.0681363	-0.00922719	0.0863848
sneeze	0.0330809	0.0403456	0.0563905	0.0794604	0.036753	0.0628739	0.0378134	0.0954756	-0.0202457	0.000226191	0.0107538	0.0184946	0.0411954	0.0955245	0.0377848	0.133505	0.19976	0.176758	0.0769764	0.0715227	0.13831	0.130812	0.0715227	0.0786781	0.0954756	0.0751477	0.146423	0.0864332	0.0417873	0.0804371	0.103394	0.116144	0.0715227	0.32801	0.301306	0.0934642	0.0990493	0.00347294	0.0486409	0.081464	-0.00320562	0.261471	1	0.179192	0.0892065	0.107346	0.139858	-0.00490408	-0.00811646
dyspnea	0.0301872	0.0791107	0.0473062	0.0313149	0.0195322	0.0278256	0.0204061	0.105907	-0.0184747	-0.00527571	0.0264673	0.0394245	0.0545577	0.0758251	0.0441193	0.0691708	0.103976	0.0377863	0.0454337	0.0800571	0.0719254	0.063625	0.0800571	0.0892263	0.218602	0.0839571	0.0765598	-0.00740648	0.0526003	0.0630421	0.115677	0.129404	0.0800571	0.0839571	-0.00678888	0.045824	0.109776	0.0435258	0.0555923	0.0907641	-0.00292521	0.189321	0.179192	1	0.205456	-0.00611243	0.154106	-0.0044751	-0.00740648
muscle weakness	0.00818032	0.0567592	0.0849239	0.0400728	0.0491125	0.0959837	0.065794	0.166124	-0.0352268	0.0526589	0.0716371	0.0465109	0.0581995	0.112136	0.0963787	0.106791	0.0987119	0.139336	0.0945153	0.0774432	0.154396	0.0504573	0.0774432	0.0815043	0.0467449	-0.0159026	0.118784	-0.0141224	0.0727084	0.107038	0.146014	0.164875	0.171451	0.130754	0.0467449	0.0372091	0.0490948	0.152615	0.0134083	0.0895436	-0.00557768	0.0373426	0.0892065	0.205456	1	0.0544893	0.0750322	0.0814014	0.260066
stomatitis	0.0101606	0.00166415	-0.00716426	0.00836496	-0.00674427	0.000889777	-0.0231288	-0.01098	-0.0298801	-0.0167171	0.00551147	0.0132697	-0.0130769	0.0421942	0.0137901	0.0332608	0.0512537	0.00843015	0.0055781	0.0963578	0.187244	0.0196815	0.0411537	0.0727478	-0.01098	0.0439253	-0.014592	0.0524257	0.0526726	0.0285021	0.01993	0.0257352	0.0963578	0.158754	0.129226	0.0520191	-0.0106273	0.044575	0.0229914	0.110013	-0.00473109	0.0487047	0.107346	-0.00611243	0.0544893	1	-0.00774046	-0.0072378	-0.0119789
urticaria (rash that disappears within a few hours)	0.0382275	0.0198427	0.0717352	0.0347649	0.0424709	0.039246	0.0436962	0.0805976	-0.0233954	0.0349727	0.0453799	0.0285102	0.000606682	0.0744739	0.028404	0.1126	0.0294032	0.106503	0.0496806	0.0592371	0.181311	0.0739535	0.0592371	0.104714	0.0805976	-0.0105615	0.124045	-0.00937918	0.0024834	0.0109645	0.0350813	0.0415369	0.0592371	0.0624888	-0.00859708	0.123622	0.175849	0.0770212	0.0916856	0.146141	-0.00370434	0.0681363	0.139858	0.154106	0.0750322	-0.00774046	1	-0.00566703	0.0725653
eczema (long-term rash)	-0.0168235	0.00782249	0.00123746	0.0423067	0.00417467	0.0072427	-0.018768	-0.00803879	-0.0218761	0.00488115	-0.0235951	0.000913325	0.0516877	0.0552462	0.0815939	-0.0116204	-0.0159725	0.0268351	0.0412085	-0.0102868	-0.011254	0.0116894	0.0647727	0.0260438	-0.00803879	-0.00987562	0.0617014	-0.0087701	-0.0160337	-0.00946075	-0.0145475	-0.0131553	0.0647727	-0.00987562	0.0872783	-0.0158348	-0.00778056	0.0281336	0.0430799	0.0741314	-0.00346378	-0.00922719	-0.00490408	-0.0044751	0.0814014	-0.0072378	-0.00566703	1	0.078799
blunt feeling	-0.00494807	0.0503389	0.0515993	0.0518092	0.0729496	0.0493066	0.0167222	0.161055	0.00980505	0.037159	0.0235259	0.0772623	0.0517966	0.124028	0.0626001	0.0622363	0.0341446	0.134109	0.0480959	0.120278	0.10736	0.0470683	0.120278	0.104745	-0.0133045	-0.0163446	0.0705923	0.0388806	0.0821911	0.117136	0.0749135	0.0869269	0.120278	0.126455	0.0448153	0.00432191	0.0471259	0.110276	0.0118546	0.0863848	-0.00573271	0.0863848	-0.00811646	-0.00740648	0.260066	-0.0119789	0.0725653	0.078799	1
sleepy in the daytime	-0.0086222	0.11065	0.104713	0.0566525	0.158305	0.113042	0.0883403	0.0786551	0.00973623	0.00784847	0.0274625	0.0967409	0.0520772	0.115798	0.0324157	0.0763105	0.0353068	0.178193	0.0494989	0.0620481	0.131992	0.0631281	0.0983796	0.0454595	0.0325182	0.049395	0.0913913	0.0447485	0.0283675	0.09768	0.0907702	0.0693945	0.0257166	0.049395	-0.0136187	0.0973774	0.059755	0.151661	0.0471766	0.119283	-0.0158079	0.119283	0.0526747	0.0206709	0.0916522	0.0180943	0.0717111	0.0105737	0.235488
insomnia	0.0389861	0.0497625	0.0387712	0.0277074	0.0239715	0.0487825	0.0408714	-0.0125752	-0.0342212	-0.0205244	0.0272504	0.0288046	0.0372818	0.136745	0.0691193	0.0248529	0.00701155	0.0584575	0.0355002	0.0322564	-0.0176049	0.0540785	-0.0160918	0.05702	-0.0125752	-0.0154486	-0.0167121	-0.0137192	0.0469858	0.028736	0.0121003	0.0176969	0.0322564	-0.0154486	-0.0125752	0.0397303	0.0512149	0.103239	0.0516917	-0.0144343	-0.00541846	-0.0144343	-0.00767155	-0.00700049	-0.0133482	-0.0113222	-0.00886505	-0.00828935	-0.0137192
hyperhidrosis	0.00512505	0.0082868	0.0523421	0.111869	0.0239715	0.0487825	0.0255085	0.110218	-0.00991867	0.0153157	0.0408603	0.0140637	0.0372818	0.0996655	0.0376087	0.0248529	0.0390093	0.0296196	0.0490163	0.0806046	0.0711212	0.0540785	0.0806046	0.0285314	0.110218	-0.0154486	0.0765385	0.0426868	0.0469858	0.0795276	0.0121003	0.055973	0.0322564	0.135403	-0.0125752	0.104231	0.0512149	0.0467022	0.0150607	0.0392596	-0.00541846	0.200341	0.092209	0.102372	0.0445813	-0.0113222	0.0776995	-0.00828935	0.0426868
there is nothing that applies in this (systemic reaction)	-0.0347547	-0.0976242	-0.0624842	-0.0318758	-0.0596962	-0.0839119	-0.0913141	-0.0235996	0.0427208	-0.475708	-0.255355	-0.333236	-0.164207	-0.091306	-0.0476911	-0.0341141	-0.0468909	-0.0526522	-0.187031	-0.0301991	-0.0330387	-0.0694932	-0.0301991	-0.0533832	-0.0235996	-0.0289921	-0.0313631	-0.0257466	-0.118921	-0.104937	-0.0427073	-0.0386204	-0.0301991	-0.0289921	-0.0235996	-0.0464866	-0.0228415	-0.0891895	-0.0404806	-0.0270884	-0.0101687	-0.0270884	-0.014397	-0.0131376	-0.0250503	-0.0212481	-0.0166368	-0.0155564	-0.0257466
* The values were Pearson correlation coefficients.
[truncated: 4 more columns]

## Sheet: Table S7
Supplemental Table 7. The association between adverse reaction occurrence of COVID-19 vaccine and sex
	BNT162b1 vaccine								mRNA-1273 vaccine
	1st dose (N=3024)				2nd dose (N=2554)				1st dose (N=1521)				2nd dose (N=1328)
reaction	OR	95% CI		P	OR	95% CI		P	OR	95% CI		P	OR	95% CI		P
local reaction
pain in vaccination site	1.23403	0.992024	1.53506	0.0590131	1.09393	0.886909	1.34926	0.401615	1.00436	0.743154	1.35738	0.977414	0.900558	0.682955	1.18749	0.457946
vaccination site becomes red	2.23852	1.75266	2.85905	1.08209e-10	2.55484	2.01301	3.24251	1.22852e-14	2.41028	1.93934	2.99558	2.1636e-15	2.46158	1.95877	3.09346	1.09889e-14
swelling of vaccination site	2.05254	1.70124	2.47639	6.00983e-14	1.83048	1.50812	2.22176	9.53736e-10	2.17651	1.76341	2.68638	4.40787e-13	1.8753	1.4992	2.34575	3.67679e-08
vaccination site becomes hard	1.53656	1.22732	1.92372	0.000179215	1.46475	1.1484	1.86823	0.00210751	2.13377	1.66227	2.73903	2.70191e-09	1.75071	1.33345	2.29853	5.53717e-05
itching of vaccination site	2.74531	2.09266	3.6015	3.06006e-13	2.8163	2.16489	3.66372	1.21133e-14	2.73322	2.16608	3.44885	2.3701e-17	2.48981	1.93857	3.19779	9.03926e-13
vaccination site becomes hot	3.18255	2.60099	3.89413	2.459e-29	3.13931	2.51588	3.91724	4.13531e-24	3.17012	2.55258	3.93704	1.67307e-25	2.89234	2.29607	3.64345	1.93832e-19
movement disorder (can't raise the arm) at the vaccination site	2.75533	2.30468	3.2941	9.68554e-29	2.56438	2.08699	3.15098	3.23952e-19	2.22221	1.76946	2.79081	6.44118e-12	1.98146	1.53674	2.55488	1.33999e-07
internal bleeding in vaccination site	6.80657	2.85413	16.2324	1.52439e-05	4.47572	1.48658	13.4752	0.0076976	5.98721	1.68215	21.31	0.00572867	2.46893	0.891723	6.83574	0.0819574
there is nothing that applies in this	0.592362	0.438669	0.799902	0.000633465	0.65868	0.500001	0.867718	0.00298794	0.351574	0.185385	0.666742	0.00136751	0.842439	0.561235	1.26454	0.408019
systemic reaction
37.5°C or higher fever	1.56163	1.16458	2.09403	0.00290178	1.76146	1.48927	2.08338	3.82242e-11	1.21933	0.933407	1.59283	0.145803	1.83143	1.33129	2.51944	0.00020042
38°C or higher fever	1.74707	0.964206	3.16556	0.065797	1.7991	1.44507	2.23986	1.49589e-07	1.04199	0.672988	1.61332	0.85368	1.62347	1.28692	2.04804	4.34807e-05
fatigue	1.52814	1.28882	1.81191	1.06268e-06	1.61851	1.37386	1.90673	8.47735e-09	1.34991	1.08944	1.67265	0.00608403	1.10243	0.863077	1.40816	0.434877
chills (pathological)	1.34629	0.851166	2.12942	0.203686	1.80487	1.39891	2.32865	5.56634e-06	1.15315	0.760317	1.74895	0.502509	1.49031	1.17786	1.88565	0.000888532
hot flash	1.36427	0.974312	1.9103	0.0705308	1.3951	1.05753	1.84042	0.0184853	1.54536	1.04633	2.28239	0.0286961	1.52075	1.1228	2.05975	0.00676286
peripheral coolness (cold of hands and feet)	17.9286	2.36987	135.633	0.00517818	5.06815	2.08732	12.3058	0.000335922	2.57367	0.749309	8.83984	0.133206	2.15878	1.29019	3.61213	0.00338816
numbness	1.93275	1.07807	3.46501	0.0269406	1.96687	1.01477	3.81226	0.0451312	1.65082	0.892891	3.05211	0.10989	1.37864	0.689176	2.75785	0.364044
shivering	2.09354	0.382338	11.4634	0.394379	2.39821	1.03644	5.54922	0.0409922	1.66116	0.637077	4.33143	0.299303	1.16014	0.687645	1.95729	0.577772
dizzy	1.90276	1.07511	3.36756	0.0271999	1.88043	1.16924	3.0242	0.00918812	3.31421	1.55721	7.05364	0.00187545	3.4028	2.06862	5.59746	1.41792e-06
headache	2.51794	1.98377	3.19594	3.18245e-14	2.29841	1.89874	2.7822	1.35656e-17	1.67203	1.26414	2.21153	0.000314749	1.80635	1.43905	2.2674	3.42794e-07
sore throat	2.17605	0.873784	5.4192	0.0948849	3.13116	1.11957	8.75707	0.0296117	2.56781	0.746862	8.82846	0.134457	2.36958	1.06573	5.26861	0.0343321
mouth and throat discomfort	4.19216	1.80939	9.71277	0.000827957	2.489	1.16932	5.29806	0.0179902	1.46786	0.578636	3.72361	0.419027	1.81159	0.885133	3.70776	0.10393
back pain	7.03883	2.73177	18.1367	5.32129e-05	3.07203	2.01421	4.6854	1.87465e-07	2.74698	1.4746	5.11727	0.0014545	2.37756	1.63437	3.45868	5.92867e-06
swelling of lymph nodes (especially neck, armpit, inguinal part)	3.67949	1.35172	10.0159	0.0107758	3.58057	1.99248	6.43442	1.99705e-05	3.6304	1.71897	7.66727	0.000724303	3.3685	1.44911	7.83017	0.00477339
pain of lymph nodes (especially neck, armpit, inguinal part)	4.70165	2.16594	10.206	9.06237e-05	4.18014	2.58645	6.7558	5.22412e-09	5.03898	2.73655	9.27858	2.08083e-07	3.7867	2.2947	6.24879	1.88685e-07
chest pain	2.87171	1.11866	7.37193	0.0282982	0.772414	0.362583	1.64548	0.503331	2.54065	0.993748	6.4955	0.051546	2.4539	0.88601	6.79635	0.0841421
stomach ache	1.98705	0.838325	4.70982	0.118882	1.27301	0.622927	2.60153	0.50799	4.46042	1.20233	16.5473	0.0253855	1.74166	0.773959	3.91928	0.179988
abdominal discomfort	2.25425	1.12642	4.51135	0.0216586	1.71712	0.872099	3.38091	0.117797	1.26997e+08	0	Overflow	0.990657	3.16459	1.42032	7.05095	0.00482581
eye pain	1.56791	0.493953	4.97687	0.445367	2.00457	0.666313	6.03067	0.215891	0.586876	0.113462	3.03557	0.525014	2.5673	1.00375	6.56643	0.0490901
joint pain	2.40366	1.59619	3.61961	2.68274e-05	2.33381	1.80102	3.02421	1.45646e-10	1.04907	0.678932	1.62101	0.829153	1.71663	1.32731	2.22015	3.82708e-05
muscle pain	1.45493	1.14122	1.85489	0.00247788	1.58943	1.24549	2.02835	0.000195652	1.03402	0.765408	1.39689	0.827459	1.4313	1.08651	1.88549	0.0107704
musculoskeletal discomfort (such as muscle tension)	1.48168	0.825626	2.65904	0.187577	1.99574	1.24526	3.1985	0.00408577	1.10433	0.518527	2.35194	0.796961	1.68544	0.961436	2.95465	0.0683507
limb pain	1.14509	0.568116	2.30804	0.704789	1.59534	0.895164	2.84317	0.113115	1.15791	0.428782	3.12692	0.772369	1.99982	1.07422	3.72296	0.02883
limb discomfort	2.92652	0.928218	9.22687	0.0668237	2.16703	1.00772	4.66002	0.047738	2.21906	0.623407	7.89886	0.218512	1.71549	0.78629	3.74277	0.175117
snot	1.62763	0.798642	3.31709	0.179914	1.21149	0.548158	2.67753	0.635386	1.69118	0.609922	4.6893	0.312595	1.03446	0.454577	2.35409	0.93563
stuffy nose	1.05725	0.437881	2.55269	0.901485	1.4171	0.488818	4.1082	0.520906	2.43898	0.579835	10.2592	0.223825	0.867521	0.312919	2.40507	0.784725
nausea	6.78611	3.03919	15.1525	2.97908e-06	3.50357	1.94691	6.30488	2.88258e-05	4.99094	2.12774	11.707	0.000219163	5.16463	2.80774	9.49996	1.291e-07
vomiting	8.83111e+07	0	Overflow	0.992592	12.0652	1.52973	95.1606	0.0181067	1.8948	0.506076	7.09431	0.342695	21.958	2.87401	167.764	0.00290525
loss of appetite	3.66172	1.65556	8.09891	0.00135162	4.11561	2.63397	6.43067	5.18622e-10	3.2821	1.68593	6.38948	0.000470952	3.01677	2.20232	4.1324	6.08547e-12
diarrhea	1.56258	0.920212	2.65336	0.0984934	2.04321	1.23407	3.38287	0.00547668	2.62866	1.28303	5.3856	0.00826541	1.63443	0.906533	2.94679	0.102323
loose stool	2.81847	1.17117	6.78276	0.0207424	1.39991	0.749535	2.61463	0.291211	1.7736	0.538714	5.83918	0.345921	0.911181	0.374865	2.2148	0.837369
constipation	0.888498	0.196078	4.0261	0.878121	2.76646	0.705602	10.8465	0.144355	2.19431	0.365263	13.1823	0.390308	0.740382	0.0668884	8.19523	0.806412
cough	2.9449	1.04269	8.31733	0.0414581	1.98003	0.573928	6.83102	0.279615	2.92634	0.725971	11.7958	0.131113	9.03342	2.64374	30.8664	0.000446789
sneeze	1.1668	0.334	4.07612	0.808997	0.989629	0.260788	3.75541	0.987776	3.68564	0.712443	19.0667	0.119791	1.45084	0.291316	7.2256	0.649602
dyspnea	4.64693	0.513244	42.0736	0.171743	NA	NA	NA	NA	0.755521	0.0682378	8.36504	0.819234	2.18078	0.362759	13.1101	0.39423
muscle weakness	4.39745	0.929144	20.8122	0.0618544	1.31056	0.499954	3.43546	0.582277	1.46019	0.0911	23.4046	0.789125	1.87308	0.733916	4.78045	0.189234
stomatitis	2.23405	0.668185	7.46944	0.191798	2.93039	0.997861	8.60558	0.0504529	4.7956	0.494291	46.5268	0.176305	1.28303	0.428354	3.84299	0.656123
urticaria (rash that disappears within a few hours)	2.36353	0.676002	8.26368	0.17802	2.01742	0.723103	5.6285	0.180025	2.20422	0.36706	13.2365	0.387489	1.45917	0.363159	5.86294	0.594365
eczema (long-term rash)	6.78939e+07	0	Overflow	0.992629	2.92581	0.770853	11.105	0.114666	1.24391	0.377803	4.09553	0.719604	1.94213	0.432554	8.72001	0.386333
blunt feeling	2.23091	0.757584	6.56953	0.145342	1.74551	0.567012	5.37342	0.331549	2.36376	0.769228	7.26362	0.133115	2.01836	0.805024	5.06044	0.134256
sleepy in the daytime	2.55347	1.80496	3.61238	1.18096e-07	2.90388	2.13163	3.95589	1.39435e-11	2.92853	1.79753	4.77114	1.59705e-05	2.87956	1.98178	4.18404	2.88929e-08
insomnia	2.72825	0.829638	8.97182	0.0984334	3.67191	1.334	10.1072	0.0118077	5.92438	1.25315	28.008	0.0247858	2.70049	0.991504	7.35515	0.0519788
hyperhidrosis	3.56552	0.977609	13.0041	0.054142	2.35223	0.888445	6.22773	0.0850893	2.34656	0.389069	14.1527	0.352192	1.64572	0.630283	4.29709	0.308982
there is nothing that applies in this	0.551715	0.475048	0.640754	6.64476e-15	0.470323	0.389401	0.568061	4.85342e-15	0.616851	0.499097	0.762388	7.81147e-06	0.385232	0.2012	0.737591	0.00399665
These are logistic regression results adjusted for age. OR; odds ratio for female, 95%CI; 95% confidential interval for odds ratio, P; p-value for association

## Sheet: Table S8
Supplemental Table 8. The association between adverse event occurrence of COVID-19 vaccine and age
	BNT162b1 vaccine								mRNA-1273 vaccine
	1st dose (N=3024)				2nd dose (N=2554)				1st dose (N=1521)				2nd dose (N=1328)
reaction	OR	95% CI		P	OR	95% CI		P	OR	95% CI		P	OR	95% CI		P
local reaction
pain in vaccination site	0.963301	0.954039	0.972654	3.33833e-14	0.970325	0.961248	0.979488	3.33634e-10	0.981489	0.968534	0.994617	0.00584708	0.983373	0.971443	0.99545	0.0070977
vaccination site becomes red	0.995832	0.98545	1.00632	0.434703	0.984686	0.974742	0.994731	0.00288167	1.00019	0.990474	1.01001	0.96929	0.996001	0.985921	1.00618	0.440127
swelling of vaccination site	0.992486	0.984433	1.0006	0.0695996	0.981427	0.973165	0.989759	1.38272e-05	0.998574	0.989247	1.00799	0.765612	0.985034	0.975288	0.994878	0.00295614
vaccination site becomes hard	0.99151	0.981872	1.00124	0.0871566	0.995739	0.985219	1.00637	0.430752	0.996742	0.985574	1.00804	0.570211	0.994561	0.982497	1.00677	0.381065
itching of vaccination site	0.993448	0.982231	1.00479	0.256557	0.988468	0.977605	0.999451	0.0396471	0.998227	0.987812	1.00875	0.740126	0.994279	0.983172	1.00551	0.316839
vaccination site becomes hot	0.985232	0.976846	0.993689	0.000645758	0.977926	0.968787	0.987151	3.16974e-06	0.987986	0.978379	0.997688	0.0153428	0.982851	0.972711	0.993096	0.00107778
movement disorder (can't raise the arm) at the vaccination site	0.964534	0.956968	0.972159	2.52665e-19	0.969655	0.961024	0.978363	1.42357e-11	0.95989	0.949727	0.970162	4.78289e-14	0.961621	0.950361	0.973014	7.38686e-11
internal bleeding in vaccination site	0.981089	0.954153	1.00879	0.178896	0.977798	0.939959	1.01716	0.264832	0.9854	0.940452	1.0325	0.53695	0.989764	0.946519	1.03498	0.651696
there is nothing that applies in this	1.05211	1.03862	1.06578	1.22088e-14	1.03458	1.02225	1.04706	2.73662e-08	1.00904	0.986193	1.03243	0.441048	1.02334	1.00561	1.04139	0.00968124
systemic reaction
37.5°C or higher fever	0.965572	0.953364	0.977935	6.77538e-08	0.958404	0.951125	0.965738	8.88675e-28	0.973557	0.961806	0.985451	1.52197e-05	0.953838	0.940932	0.96692	1.04611e-11
38°C or higher fever	0.9626	0.938517	0.987301	0.00319184	0.961629	0.952456	0.97089	1.23034e-15	0.959444	0.940352	0.978924	5.41148e-05	0.958084	0.94808	0.968193	1.2875e-15
fatigue	0.958921	0.951625	0.966274	5.10083e-27	0.949161	0.941907	0.95647	1.5245e-40	0.980208	0.970809	0.989698	4.7697e-05	0.973033	0.962569	0.983611	7.21807e-07
chills (pathological)	0.946578	0.927802	0.965734	7.83295e-08	0.945344	0.934833	0.955972	6.63644e-23	0.95277	0.934371	0.971531	1.15635e-06	0.946673	0.936217	0.957245	3.98622e-22
hot flash	0.963118	0.94914	0.977301	4.69739e-07	0.964471	0.953007	0.976073	3.03553e-09	0.959228	0.941897	0.976877	7.64562e-06	0.958357	0.944934	0.971971	3.41585e-09
peripheral coolness (cold of hands and feet)	0.980888	0.938662	1.02501	0.390045	0.955759	0.927333	0.985055	0.00330848	0.955545	0.903582	1.0105	0.110938	0.97901	0.956623	1.00192	0.0722693
numbness	0.962584	0.939133	0.986621	0.00244295	0.970374	0.943974	0.997513	0.0326017	0.997504	0.970237	1.02554	0.859744	0.961624	0.931317	0.992918	0.0166212
shivering	0.936891	0.872339	1.00622	0.0734885	0.951567	0.920079	0.984133	0.0038331	0.977254	0.935431	1.02095	0.30252	0.941002	0.917869	0.964717	1.67985e-06
dizzy	0.967758	0.944658	0.991423	0.00784052	0.962246	0.943277	0.981598	0.000151637	0.973437	0.942405	1.00549	0.103379	0.976365	0.955627	0.997553	0.0289874
headache	0.963352	0.95358	0.973225	7.11429e-13	0.943814	0.935588	0.952112	2.40911e-38	0.969817	0.957396	0.982399	3.16099e-06	0.961234	0.951295	0.971277	8.92342e-14
sore throat	0.967761	0.931783	1.00513	0.0899971	0.978664	0.940179	1.01873	0.292053	0.939668	0.887031	0.995429	0.0343633	0.964813	0.930671	1.00021	0.0513258
mouth and throat discomfort	0.982627	0.95264	1.01356	0.267696	0.982092	0.952208	1.01291	0.251727	0.959896	0.919105	1.0025	0.0646888	0.997369	0.965908	1.02986	0.872028
back pain	0.963814	0.935742	0.992728	0.0145269	0.969167	0.953035	0.985572	0.000255252	0.949417	0.922745	0.976861	0.000356612	0.973286	0.956925	0.989927	0.00174517
swelling of lymph nodes (especially neck, armpit, inguinal part)	0.961325	0.925865	0.998144	0.0396957	0.950761	0.929944	0.972044	7.81034e-06	0.947327	0.916752	0.978922	0.00122635	0.942226	0.907361	0.978431	0.00197827
pain of lymph nodes (especially neck, armpit, inguinal part)	0.968378	0.942073	0.995416	0.0221965	0.956668	0.939757	0.973883	1.12511e-06	0.962984	0.939505	0.98705	0.00274476	0.973848	0.953291	0.994849	0.0149135
chest pain	0.958788	0.923631	0.995283	0.0272403	0.936276	0.907162	0.966323	4.39687e-05	0.965387	0.925596	1.00689	0.10093	0.972224	0.929171	1.01727	0.222858
stomach ache	0.945887	0.912071	0.980956	0.00274278	0.944343	0.916139	0.973415	0.000214123	0.980584	0.930737	1.0331	0.461372	0.978417	0.943132	1.01502	0.244265
abdominal discomfort	0.960065	0.932878	0.988044	0.00542404	0.967845	0.940639	0.995838	0.0246588	1.02292	0.970286	1.0784	0.400502	0.985506	0.9524	1.01976	0.40232
eye pain	0.984998	0.937225	1.03521	0.551223	0.978833	0.93479	1.02495	0.362405	0.983416	0.919536	1.05173	0.625538	1.00441	0.964152	1.04634	0.833152
joint pain	0.967886	0.951582	0.984469	0.000165964	0.952487	0.941941	0.963151	1.03997e-17	0.981428	0.962496	1.00073	0.0592558	0.97415	0.962821	0.985613	1.14465e-05
muscle pain	0.959524	0.949351	0.969806	3.00565e-14	0.960165	0.950036	0.970403	5.80259e-14	0.96777	0.954645	0.981075	2.57039e-06	0.972559	0.960455	0.984815	1.33148e-05
musculoskeletal discomfort (such as muscle tension)	0.972222	0.948058	0.997001	0.0282423	0.971377	0.952381	0.990753	0.00395272	0.981267	0.948465	1.0152	0.275648	0.993137	0.968415	1.01849	0.592323
limb pain	0.994474	0.964696	1.02517	0.720875	0.970413	0.946922	0.994486	0.0162936	1.0068	0.963209	1.05236	0.764124	0.991466	0.964308	1.01939	0.545315
limb discomfort	0.950787	0.908703	0.99482	0.0288988	0.962406	0.932713	0.993045	0.0165538	0.984341	0.93011	1.04173	0.585152	0.966355	0.93237	1.00158	0.0609859
snot	0.980602	0.951102	1.01102	0.208754	0.981292	0.948441	1.01528	0.277007	0.985182	0.940669	1.0318	0.526824	0.943067	0.907327	0.980214	0.00294062
stuffy nose	0.950589	0.914972	0.987593	0.00930128	0.956048	0.914073	0.999951	0.0497475	0.943358	0.882287	1.00866	0.0877079	0.955188	0.912317	1.00007	0.0503704
nausea	0.960867	0.936624	0.985737	0.00219974	0.950833	0.929878	0.972261	9.24246e-06	0.986492	0.954268	1.0198	0.422191	0.976413	0.953101	1.0003	0.0528625
vomiting	1.0087	0.940162	1.08223	0.80935	1.00575	0.951265	1.06335	0.840108	1.03027	0.970845	1.09333	0.325199	1.03865	0.990175	1.08949	0.119924
loss of appetite	0.958169	0.929899	0.987299	0.0051657	0.986704	0.970051	1.00364	0.12326	0.990583	0.962887	1.01908	0.513165	0.98673	0.973018	1.00064	0.0613547
diarrhea	0.973449	0.951552	0.99585	0.0204345	0.957555	0.937739	0.977789	4.79836e-05	0.979559	0.949038	1.01106	0.200972	0.999123	0.973074	1.02587	0.948124
loose stool	0.970296	0.936893	1.00489	0.0915834	0.970356	0.944877	0.996521	0.0266402	0.984913	0.933191	1.0395	0.58071	1.01007	0.972059	1.04957	0.608696
constipation	1.00754	0.944231	1.0751	0.820456	1.00154	0.946633	1.05964	0.957244	0.956183	0.880429	1.03845	0.287341	1.00889	0.912409	1.11557	0.862989
cough	0.988035	0.947851	1.02992	0.569882	0.985571	0.935416	1.03842	0.585471	0.913165	0.852902	0.977686	0.00911135	0.953248	0.914644	0.993481	0.023202
sneeze	1.00195	0.948781	1.0581	0.944199	1.01553	0.957591	1.07699	0.607054	0.971693	0.907281	1.04068	0.411878	0.945842	0.876422	1.02076	0.152245
dyspnea	0.999723	0.922732	1.08314	0.994586	NA	NA	NA	NA	1.03233	0.932699	1.14261	0.538863	0.95079	0.875097	1.03303	0.233176
muscle weakness	0.974532	0.921586	1.03052	0.365367	0.996413	0.955394	1.03919	0.866933	0.959448	0.842926	1.09208	0.530892	1.01218	0.970739	1.05539	0.570278
stomatitis	0.983175	0.935	1.03383	0.508005	1.03368	0.986524	1.08308	0.164393	1.07693	0.980927	1.18232	0.119768	1.01874	0.970164	1.06975	0.456364
urticaria (rash that disappears within a few hours)	1.04467	0.988199	1.10436	0.123244	1.00785	0.963904	1.0538	0.730994	0.972891	0.897412	1.05472	0.504756	0.974188	0.914424	1.03786	0.418176
eczema (long-term rash)	1.03649	0.951653	1.12889	0.410735	0.971917	0.922489	1.02399	0.284788	1.01138	0.958883	1.06675	0.677333	0.960543	0.896489	1.02917	0.252919
blunt feeling	0.982122	0.938959	1.02727	0.431455	0.969988	0.925262	1.01688	0.205804	0.97288	0.925177	1.02304	0.28379	0.954801	0.915012	0.996319	0.033189
sleepy in the daytime	0.977267	0.963313	0.991424	0.00172546	0.978906	0.966536	0.991434	0.00101646	0.973769	0.953004	0.994986	0.015646	1.00466	0.988316	1.02128	0.578493
insomnia	1.01376	0.964632	1.06539	0.589693	0.988174	0.95065	1.02718	0.54699	0.96818	0.913771	1.02583	0.273165	0.96087	0.918902	1.00475	0.079803
hyperhidrosis	0.955627	0.910159	1.00337	0.0680149	0.965461	0.928172	1.00425	0.0802876	1.06264	0.979578	1.15275	0.143437	0.965194	0.923521	1.00875	0.115662
there is nothing that applies in this	1.04198	1.03493	1.04908	1.71382e-32	1.06832	1.05872	1.07801	1.11379e-46	1.02524	1.01565	1.03492	2.0019e-07	1.05971	1.03417	1.08588	3.15917e-06
These are logistic regression results adjusted for sex. OR; odds ratio for age, 95%CI; 95% confidential interval for odds ratio, P; p-value for association

## Sheet: Table S9
Supplemental Table 9. SNPs identified by the meta-analysis of COVID-19 vaccine adverse events
									BNT162b1 vaccine																													mRNA-1273 vaccine
									1st dose														2nd dose															1st dose
							Imputation Rsq		population A				population B				meta-analysis						population A				population B				meta-analysis							population A				population B				meta-analysis
reaction	variant	CHR	position	EA	NEA	EAF of other Japanese database	population A	population B	EAF	OR	SE	P	EAF	OR	SE	P	EAF	OR	SE	P	HetISq	HetPVal	EAF	OR	SE	P	EAF	OR	SE	P	EAF	OR	SE	P	HetISq	HetPVal		EAF	OR	SE	P	EAF	OR	SE	P	EAF	OR	SE	P
itching at vaccination site	rs10744866	12	110104688	A	T	0.341691	0.73174	0.59672	0.365401	0.817491	0.12687	0.112207	0.354347	1.34591	0.278044	0.285323	0.3635	0.890831	0.1154	0.3166	62.4	0.1028	0.367564	1.02308	0.121228	0.850695	0.348399	1.50691	0.260731	0.115779	0.3642	1.09604	0.1099	0.4044	44.9	0.1781		0.377743	0.571655	0.117287	1.86115e-06	0.371712	0.455945	0.261583	0.00267844	0.3767	0.550405	0.107	2.419e-08
movement disorder (cannot raise the arm) at vaccination site	rs146922515	10	23658821	CA	C	NA	0.82472	0.70223	0.420431	1.10553	0.0791527	0.204966	0.470179	1.25446	0.160676	0.158256	0.4301	1.13315	0.071	0.07831	0	0.4805	0.420857	0.994668	0.0912423	0.953271	0.477612	1.17138	0.182644	0.386449	0.4322	1.02768	0.0816	0.7379	0	0.4232		0.409608	1.16639	0.10233	0.132556	0.480866	1.60618	0.234021	0.0428837	0.421	1.22789	0.0938	0.02857
internal bleeding at vaccination site	rs1234627	8	64574537	T	A	0.233354	0.95265	0.9401	0.238842	3.82876	0.259133	2.20835e-07	0.247924	2.94521	0.545789	0.0478035	0.2405	3.64844	0.2341	3.22e-08	0	0.6641	0.236797	1.82751	0.360055	0.09401	0.253731	0.240124	1.31258	0.277098	0.238	1.5855	0.3472	0.1844	55	0.1359		0.23276	0.778714	0.51602	0.627895	0.222338	1.50967	0.820524	0.61568	0.2298	0.939413	0.4368	0.8862
internal bleeding at vaccination site	rs1149461	8	64583537	T	C	0.231649	0.95334	0.94853	0.235837	4.02873	0.259824	8.18356e-08	0.245998	2.95178	0.543202	0.0462994	0.2377	3.8019	0.2344	1.213e-08	0	0.6055	0.233583	1.89302	0.360097	0.0763566	0.252049	0.24419	1.30301	0.279268	0.2349	1.63706	0.3471	0.1556	56.4	0.1298		0.230265	0.79242	0.51499	0.651425	0.221688	1.50863	0.817977	0.61517	0.2278	0.951325	0.4358	0.9089
internal bleeding at vaccination site	rs812603	8	64602654	C	T	0.228087	0.99937	0.99932	0.23646	4.28131	0.257687	1.66631e-08	0.244068	2.98718	0.529602	0.0387983	0.2379	3.99642	0.2317	2.249e-09	0	0.5411	0.234413	1.91187	0.352879	0.0662765	0.251419	0.278446	1.25472	0.308215	0.2357	1.66014	0.3397	0.1357	54.2	0.1394		0.230566	0.791733	0.502654	0.642222	0.216626	1.51046	0.799082	0.605775	0.2266	0.950849	0.4255	0.9057
internal bleeding at vaccination site	rs5891918	8	64603887	G	GT	0.226527	0.98691	0.97808	0.233568	4.12782	0.257813	3.81637e-08	0.240256	2.99687	0.534599	0.0400663	0.2348	3.88569	0.2322	5.064e-09	0	0.5896	0.231589	1.95689	0.354147	0.0579998	0.247382	0.273203	1.27797	0.309959	0.2327	1.70046	0.3413	0.1198	54.6	0.1376		0.22852	0.80467	0.504412	0.666581	0.213877	1.55334	0.805548	0.584571	0.2244	0.96841	0.4275	0.9402
internal bleeding at vaccination site	rs790564	8	64604218	A	C	0.22791	0.99101	0.9797	0.234769	4.17056	0.257891	3.06995e-08	0.240703	2.99885	0.534504	0.0399117	0.2359	3.91886	0.2323	4.1e-09	0	0.5784	0.232714	1.94791	0.353887	0.0595511	0.247879	0.273066	1.27784	0.309721	0.2338	1.6935	0.341	0.1224	54.5	0.1384		0.229811	0.802063	0.503085	0.661074	0.214243	1.5467	0.80574	0.588322	0.2254	0.964255	0.4267	0.9321
internal bleeding at vaccination site	rs790561	8	64618026	A	G	0.238923	0.96703	0.93239	0.250207	4.2722	0.261559	2.82715e-08	0.255668	2.84812	0.530798	0.0486253	0.2513	3.94678	0.2346	4.868e-09	0	0.4932	0.247686	1.96385	0.355398	0.0575623	0.262657	0.278566	1.26243	0.311342	0.2488	1.70148	0.3421	0.1203	54.9	0.1365		0.245591	0.851996	0.489915	0.743714	0.234064	2.56302	0.768438	0.220648	0.2423	1.17128	0.4131	0.7019
internal bleeding at vaccination site	rs1217097	8	64623330	A	G	0.231622	0.98174	0.92798	0.242987	4.39703	0.261472	1.48037e-08	0.252359	3.12461	0.541151	0.0352613	0.2448	4.12184	0.2354	1.791e-09	0	0.5698	0.240347	2.14504	0.353271	0.0307525	0.259057	0.279853	1.27045	0.316154	0.2417	1.85336	0.3404	0.06987	58.1	0.1225		0.236595	0.971462	0.474786	0.951374	0.225886	1.64356	0.810992	0.540101	0.2339	1.11104	0.4097	0.7973
37.5 °C or higher fever	rs2532924	6	30932682	C	T	NA	0.85381	0.6808	0.353868	1.05331	0.13323	0.696651	0.363083	0.930923	0.276628	0.795825	0.3556	1.02912	0.12	0.8111	0	0.6875	0.356141	1.5437	0.0779555	2.55323e-08	0.359655	1.35639	0.160328	0.057265	0.3568	1.50591	0.0701	5.211e-09	0	0.4681		0.335153	1.16849	0.124753	0.211961	0.368341	1.34661	0.240168	0.215317	0.3422	1.2043	0.1107	0.09318
37.5 °C or higher fever	rs551634406	6	30965800	AAAAAAAAAAAAAAATAT	A	NA	0.86689	0.70446	0.490215	0.862675	0.125309	0.23847	0.465231	1.09706	0.27125	0.732709	0.4858	0.899964	0.1138	0.354	0	0.4212	0.485189	0.666649	0.0739637	4.19804e-08	0.4763	0.656864	0.157546	0.00763836	0.4836	0.664846	0.067	1.086e-09	0	0.9323		0.492626	1.07033	0.118332	0.565735	0.467856	0.613396	0.240583	0.0422047	0.4878	0.960309	0.1062	0.703
37.5 °C or higher fever	rs12110785	6	30997824	C	T	0.24954	0.98756	0.9582	0.260751	1.15227	0.129787	0.274808	0.267072	0.947389	0.261167	0.836059	0.262	1.10849	0.1162	0.3757	0	0.502	0.261757	1.45281	0.0766466	1.09903e-06	0.261361	1.53518	0.150049	0.00428024	0.2617	1.46947	0.0683	1.709e-08	0	0.7434		0.259894	1.15947	0.12232	0.226411	0.254617	1.27116	0.229572	0.295976	0.2587	1.18329	0.108	0.119
37.5 °C or higher fever	rs117121598	6	33029770	C	T	0.105758	0.99353	0.77431	0.122874	1.14576	0.178228	0.445181	0.090819	1.14988	0.420832	0.739991	0.118	1.14637	0.1641	0.4052	0	0.9937	0.120403	0.611577	0.114041	1.61977e-05	0.092212	0.292737	0.302947	5.01157e-05	0.1169	0.55811	0.1067	4.658e-08	80.7	0.02284		0.116002	1.07918	0.166491	0.64716	0.125191	0.853567	0.358801	0.659011	0.1176	1.03531	0.151	0.8185
37.5 °C or higher fever	rs116103898	6	33038490	G	A	0.10559	0.99087	0.9571	0.122516	1.13536	0.179358	0.479069	0.101649	1.17325	0.355922	0.653488	0.1183	1.14294	0.1602	0.4042	0	0.9343	0.120038	0.607302	0.114459	1.31696e-05	0.103279	0.350043	0.259211	5.1308e-05	0.1173	0.555104	0.1047	1.89e-08	73.6	0.05184		0.11516	1.07766	0.167453	0.655137	0.146044	0.853195	0.301718	0.598743	0.1224	1.02	0.1464	0.8925
37.5 °C or higher fever	rs211453	6	33330131	T	G	0.298884	0.99679	0.99437	0.331379	0.792187	0.130504	0.0742502	0.322028	1.34601	0.239151	0.214051	0.3292	0.89467	0.1146	0.3312	73.6	0.05168	0.325001	0.718495	0.0745987	9.3506e-06	0.315659	0.565421	0.148944	0.000129093	0.3231	0.684819	0.0667	1.372e-08	51.7	0.1504		0.308137	0.901556	0.118454	0.38164	0.325691	0.91239	0.213732	0.667934	0.3123	0.904114	0.1036	0.3305
37.5 °C or higher fever	rs211452	6	33330981	A	G	0.300376	0.99989	0.99978	0.332573	0.787383	0.130439	0.0668653	0.32354	1.32396	0.236834	0.236048	0.3305	0.888607	0.1143	0.3013	72.9	0.0546	0.326233	0.721584	0.074442	1.16867e-05	0.316577	0.563113	0.148195	0.000106567	0.3243	0.686396	0.0665	1.546e-08	55.3	0.1349		0.308696	0.898764	0.118371	0.367216	0.326432	0.93421	0.212556	0.748841	0.3129	0.907012	0.1034	0.3454
37.5 °C or higher fever	rs11300398	6	33332241	TA	T	0.30056	0.99271	0.98726	0.333871	0.786653	0.130811	0.0665861	0.325347	1.32697	0.237973	0.234521	0.3319	0.888163	0.1146	0.3007	73	0.05417	0.327562	0.720948	0.0746597	1.1738e-05	0.318438	0.561668	0.148892	0.000106962	0.3257	0.68571	0.0667	1.567e-08	55.5	0.1339		0.30982	0.898126	0.118692	0.365335	0.328227	0.934266	0.213573	0.75021	0.3142	0.906558	0.1037	0.3442
37.5 °C or higher fever	rs33954365	6	33332247	A	G	0.30056	0.99309	0.98791	0.333813	0.786706	0.13079	0.0666181	0.325267	1.32685	0.237916	0.234557	0.3318	0.888163	0.1146	0.3008	73	0.05419	0.327506	0.720939	0.0746499	1.16978e-05	0.318352	0.561668	0.148862	0.000106607	0.3257	0.685642	0.0667	1.557e-08	55.5	0.1339		0.309749	0.898173	0.118672	0.365487	0.328128	0.934171	0.213505	0.749772	0.3141	0.906558	0.1037	0.3442
37.5 °C or higher fever	rs211451	6	33332696	G	A	0.299436	0.99178	0.9834	0.33373	0.786439	0.130886	0.0664343	0.324889	1.33148	0.238637	0.230256	0.3317	0.888252	0.1148	0.3019	73.3	0.05305	0.32742	0.720901	0.074699	1.18152e-05	0.317996	0.561312	0.14926	0.000109307	0.3255	0.685642	0.0668	1.611e-08	55.5	0.1338		0.309644	0.898342	0.118749	0.366645	0.32727	0.917251	0.214468	0.687141	0.3138	0.902759	0.1039	0.3247
37.5 °C or higher fever	rs211450	6	33333446	C	T	0.308368	0.98957	0.97624	0.342423	0.76881	0.131106	0.0449264	0.328385	1.32418	0.239813	0.241643	0.3392	0.871273	0.115	0.231	74.7	0.04666	0.336175	0.717637	0.0745605	8.58824e-06	0.321921	0.56383	0.149685	0.000129169	0.3333	0.684067	0.0667	1.271e-08	51.9	0.1492		0.320824	0.869498	0.117961	0.235831	0.337657	0.874494	0.211832	0.526671	0.3248	0.870663	0.1031	0.179
37.5 °C or higher fever	rs211449	6	33333916	G	T	0.299105	0.98798	0.97121	0.333984	0.785845	0.131118	0.0660617	0.325077	1.33684	0.240109	0.226631	0.3319	0.887808	0.1151	0.3013	73.5	0.05213	0.327686	0.721127	0.0748234	1.24536e-05	0.318201	0.558386	0.150243	0.000105142	0.3258	0.685368	0.067	1.698e-08	56.9	0.1276		0.30975	0.898366	0.118957	0.367597	0.327608	0.917396	0.2157	0.689373	0.3139	0.902759	0.1042	0.3261
37.5 °C or higher fever	rs375726766	6	33335716	C	CA	NA	0.88476	0.83301	0.368411	0.806675	0.134521	0.110257	0.363673	1.32503	0.252933	0.265844	0.3674	0.899964	0.1188	0.3748	66.7	0.08322	0.361514	0.719786	0.0772344	2.07019e-05	0.357904	0.519577	0.157494	3.22098e-05	0.3608	0.675704	0.0693	1.579e-08	71	0.06315		0.345599	0.894253	0.123054	0.363732	0.365185	0.932537	0.229544	0.760912	0.35	0.902668	0.1085	0.345
37.5 °C or higher fever	rs211448	6	33343859	T	C	0.309694	0.97113	0.89997	0.347861	0.807588	0.130731	0.102118	0.342582	1.40448	0.247076	0.169207	0.3467	0.911467	0.1156	0.4226	74.5	0.04774	0.341291	0.72	0.0750104	1.1898e-05	0.336607	0.561016	0.154139	0.000176905	0.3404	0.686396	0.0674	2.422e-08	52.8	0.1455		0.324234	0.86338	0.119048	0.217218	0.353109	0.880873	0.218122	0.56089	0.3309	0.867361	0.1045	0.1733
37.5 °C or higher fever	rs2747479	6	33346186	C	A	0.309593	0.97552	0.88862	0.346341	0.807827	0.130582	0.102201	0.334513	1.44046	0.249691	0.143836	0.3438	0.914663	0.1157	0.4408	76.3	0.04011	0.339755	0.720537	0.0749288	1.21847e-05	0.328615	0.558242	0.156094	0.000187946	0.3377	0.686877	0.0675	2.703e-08	54	0.1405		0.322514	0.864462	0.118897	0.220579	0.345805	0.864289	0.221573	0.510386	0.3277	0.864417	0.1048	0.1643
37.5 °C or higher fever	rs7382303	6	33347630	G	A	0.310007	0.97221	0.8913	0.347317	0.807566	0.130733	0.102076	0.339778	1.42041	0.248722	0.158249	0.3457	0.912561	0.1157	0.4291	75.2	0.04447	0.340731	0.720724	0.0750075	1.26418e-05	0.333837	0.558939	0.155253	0.000179053	0.3394	0.686877	0.0675	2.676e-08	54	0.1404		0.323457	0.863755	0.119027	0.2185	0.35041	0.865933	0.220025	0.512962	0.3296	0.864244	0.1047	0.1634
37.5 °C or higher fever	rs75159856	6	33349503	C	T	NA	0.97068	0.88396	0.347751	0.807682	0.130779	0.102429	0.34127	1.42334	0.249497	0.15711	0.3464	0.912561	0.1158	0.4297	75.3	0.04429	0.341141	0.72111	0.0750412	1.31785e-05	0.335393	0.556286	0.155887	0.000168447	0.3401	0.68674	0.0676	2.733e-08	55.6	0.1336		0.323834	0.863707	0.1191	0.218608	0.351686	0.865038	0.220715	0.511263	0.3301	0.863985	0.1048	0.1631
37.5 °C or higher fever	rs2747477	6	33349885	G	A	NA	0.97164	0.88523	0.34752	0.807736	0.130753	0.10247	0.340692	1.42296	0.249376	0.157219	0.346	0.912653	0.1158	0.4299	75.3	0.04432	0.340931	0.721129	0.0750203	1.31268e-05	0.334781	0.55806	0.155673	0.000179041	0.3398	0.687083	0.0676	2.816e-08	54.6	0.138		0.323601	0.863629	0.11906	0.218168	0.35137	0.865848	0.220597	0.513769	0.3299	0.864158	0.1048	0.1634
37.5 °C or higher fever	rs169817	6	33361724	C	T	0.309009	0.9751	0.85816	0.347688	0.80852	0.130578	0.103575	0.343778	1.4375	0.252421	0.150518	0.3469	0.912926	0.116	0.4323	75.6	0.04288	0.341063	0.723533	0.0749268	1.56741e-05	0.338003	0.553934	0.157703	0.000179885	0.3405	0.688803	0.0677	3.619e-08	57.3	0.1261		0.323372	0.863657	0.118851	0.217458	0.354966	0.865061	0.22336	0.516355	0.3303	0.863985	0.1049	0.1634
37.5 °C or higher fever	rs211465	6	33367034	C	T	0.309086	0.96962	0.85364	0.348268	0.805825	0.130981	0.0993032	0.345059	1.43762	0.252747	0.15095	0.3476	0.91092	0.1163	0.4222	75.8	0.042	0.341649	0.723431	0.0751178	1.63329e-05	0.339285	0.553165	0.157971	0.000178136	0.3412	0.688528	0.0678	3.758e-08	57.5	0.125		0.323979	0.863405	0.119127	0.217613	0.356404	0.86367	0.223734	0.512412	0.3311	0.863467	0.1052	0.1627
37.5 °C or higher fever	rs543374973	6	33382416	CTG	C	0.309151	0.97056	0.85952	0.346955	0.799959	0.131195	0.0888962	0.344197	1.43914	0.251627	0.147958	0.3464	0.906921	0.1163	0.4011	76.6	0.03851	0.340303	0.724046	0.0751488	1.7327e-05	0.338358	0.553868	0.157568	0.000177063	0.3399	0.688941	0.0678	3.964e-08	57.5	0.1248		0.322529	0.859786	0.119334	0.205527	0.356509	0.863334	0.222877	0.509671	0.3301	0.860536	0.1052	0.1535
37.5 °C or higher fever	rs211456	6	33389381	G	T	0.30916	0.95698	0.85253	0.350987	0.794357	0.13177	0.0806106	0.348584	1.43572	0.251679	0.150714	0.3505	0.902217	0.1167	0.3782	77	0.03721	0.344454	0.721821	0.0753973	1.5359e-05	0.342849	0.55465	0.157555	0.000183267	0.3442	0.687221	0.068	3.492e-08	56	0.1315		0.327203	0.862278	0.12023	0.217777	0.36082	0.861386	0.223177	0.503763	0.3348	0.862086	0.1058	0.1609
37.5 °C or higher fever	rs2076775	6	33394253	C	G	0.315491	0.98622	0.89072	0.344108	0.797914	0.130493	0.0836274	0.339568	1.42791	0.247659	0.15034	0.3431	0.905471	0.1154	0.3898	76.9	0.03762	0.337403	0.72582	0.0746917	1.78394e-05	0.333552	0.558431	0.155317	0.000175989	0.3367	0.690942	0.0673	3.969e-08	56.8	0.1282		0.319663	0.853112	0.118979	0.181802	0.352699	0.862378	0.219684	0.500327	0.3272	0.855217	0.1046	0.1349
37.5 °C or higher fever	rs381847	6	33401124	C	G	0.309486	0.98814	0.908	0.34301	0.793181	0.130753	0.0763829	0.337502	1.42224	0.245508	0.151373	0.3418	0.902398	0.1154	0.3736	77.3	0.03579	0.336199	0.725217	0.0748102	1.74968e-05	0.331416	0.560794	0.154099	0.000174427	0.3353	0.690527	0.0673	3.741e-08	55.6	0.1334		0.318297	0.858398	0.118714	0.198381	0.351044	0.862577	0.217874	0.497443	0.3258	0.859332	0.1042	0.1459
37.5 °C or higher fever	rs453590	6	33403422	C	T	0.308083	0.99185	0.85977	0.3432	0.791149	0.130556	0.0727505	0.35308	1.42518	0.249882	0.156234	0.3453	0.897538	0.1157	0.3504	77.1	0.03683	0.336365	0.726285	0.0746562	1.83717e-05	0.347224	0.557152	0.156489	0.000185677	0.3384	0.691425	0.0674	4.356e-08	57.2	0.1263		0.318652	0.857587	0.11845	0.19462	0.365929	0.866987	0.221203	0.518766	0.3292	0.859676	0.1044	0.1476
37.5 °C or higher fever	rs411136	6	33408542	G	A	0.30993	0.99984	0.86164	0.34217	0.785771	0.130308	0.0642908	0.354523	1.42359	0.249045	0.156148	0.3448	0.892793	0.1155	0.3262	77.6	0.03449	0.335151	0.728185	0.07441	2.01825e-05	0.348759	0.556678	0.156062	0.000174428	0.3377	0.692879	0.0672	4.674e-08	58.6	0.1203		0.317562	0.85726	0.118029	0.191931	0.367472	0.866039	0.220493	0.514216	0.3287	0.859246	0.1041	0.1448
37.5 °C or higher fever	rs2772376	6	33416111	C	T	0.309215	0.95873	0.97078	0.346018	0.784152	0.132679	0.0668564	0.329658	1.40144	0.238561	0.157149	0.3422	0.899425	0.116	0.3607	77.9	0.03341	0.339271	0.724702	0.0757587	2.13517e-05	0.323235	0.569163	0.150032	0.000172341	0.336	0.689975	0.0676	4.083e-08	51.6	0.1506		0.32224	0.856958	0.120123	0.198771	0.344512	0.863032	0.211808	0.486766	0.3277	0.858473	0.1045	0.144
37.5 °C or higher fever	rs2247385	6	33421577	T	C	0.308304	0.94074	0.99934	0.348211	0.782373	0.13381	0.0666355	0.325923	1.39349	0.235657	0.159121	0.3428	0.900595	0.1164	0.3683	78	0.03317	0.341508	0.723207	0.0763849	2.2108e-05	0.319377	0.572606	0.14832	0.000170499	0.3369	0.688665	0.0679	3.956e-08	48.9	0.1616		0.324687	0.855843	0.121019	0.198333	0.341253	0.863836	0.209263	0.484261	0.3288	0.857872	0.1048	0.1433
37.5 °C or higher fever	rs1755048	6	33432160	G	A	0.308184	0.89817	0.88905	0.353773	0.779363	0.13651	0.0678388	0.339689	1.43322	0.247493	0.145867	0.3505	0.898346	0.1195	0.3699	78.5	0.03113	0.347211	0.720554	0.0779016	2.58743e-05	0.333644	0.554918	0.155709	0.000155393	0.3445	0.683861	0.0697	4.904e-08	55.6	0.1336		0.331113	0.854212	0.123206	0.200908	0.354244	0.85951	0.219769	0.490903	0.3366	0.855474	0.1075	0.1464
37.5 °C or higher fever	rs9718003	6	33453145	G	T	0.319985	0.79023	0.66818	0.385796	0.841874	0.140197	0.219545	0.389248	1.54699	0.27907	0.117946	0.3865	0.951705	0.1253	0.6927	73.7	0.05139	0.380893	0.706031	0.0806341	1.58175e-05	0.383118	0.497854	0.175067	6.77992e-05	0.3813	0.664181	0.0732	2.301e-08	69.6	0.06991		0.365371	0.878297	0.127509	0.308807	0.400022	0.842416	0.25388	0.499396	0.3724	0.870924	0.1139	0.2253
37.5 °C or higher fever	rs67358832	6	33510904	A	AAGTT	0.422148	0.95598	0.87779	0.459188	0.932565	0.119652	0.55956	0.464741	1.13862	0.242903	0.59303	0.4603	0.969669	0.1073	0.7739	0	0.461	0.457426	0.69712	0.0697694	2.32481e-07	0.453595	0.52944	0.148979	1.96682e-05	0.4567	0.663451	0.0632	8.384e-11	64.3	0.09443		0.43992	0.878225	0.114754	0.257813	0.481807	1.1254	0.217539	0.587084	0.449	0.926909	0.1015	0.4548
37.5 °C or higher fever	rs169740	6	33513607	G	A	0.422001	0.96107	0.88805	0.459545	0.93287	0.119304	0.560258	0.465373	1.13241	0.24152	0.606662	0.4607	0.968991	0.107	0.7686	0	0.4718	0.457822	0.698029	0.069572	2.376e-07	0.454067	0.530987	0.148126	1.9241e-05	0.4571	0.664381	0.063	8.369e-11	64.2	0.09464		0.440596	0.878128	0.114464	0.256205	0.482276	1.11951	0.216489	0.602035	0.4497	0.925982	0.1012	0.4473
37.5 °C or higher fever	rs210155	6	33517031	T	C	0.298203	0.92137	0.83092	0.370688	0.848627	0.128978	0.203167	0.388003	1.0141	0.259435	0.956961	0.3741	0.87915	0.1155	0.2646	0	0.5387	0.370289	0.737998	0.0737477	3.79452e-05	0.380847	0.49634	0.160016	1.19961e-05	0.3721	0.688459	0.067	2.493e-08	80.3	0.02436		0.355141	0.938295	0.119105	0.592822	0.413611	0.989242	0.225729	0.961781	0.3679	0.949139	0.1053	0.6204
37.5 °C or higher fever	rs210158	6	33519308	A	C	0.519732	0.9744	0.93437	0.488658	1.10041	0.118046	0.417633	0.491104	0.961299	0.234013	0.866062	0.4892	1.07069	0.1054	0.5172	0	0.6061	0.489396	1.34303	0.0683353	1.58993e-05	0.506018	1.68716	0.141884	0.000227397	0.4925	1.402	0.0616	4.065e-08	52.3	0.1475		0.494028	1.12294	0.112619	0.303225	0.479304	1.01123	0.211376	0.957868	0.4908	1.09724	0.0994	0.3506
37.5 °C or higher fever	rs210160	6	33519708	T	G	0.519557	0.97879	0.94563	0.48979	1.10101	0.117693	0.413586	0.49364	0.961371	0.232556	0.865484	0.4906	1.07101	0.105	0.5138	0	0.6028	0.490511	1.33933	0.0681263	1.79771e-05	0.508725	1.68188	0.141003	0.000226705	0.494	1.39836	0.0613	4.613e-08	52.7	0.1459		0.494956	1.12324	0.112391	0.301118	0.481599	1.01256	0.210088	0.952614	0.492	1.09757	0.0991	0.3473
37.5 °C or higher fever	rs210161	6	33522910	T	G	0.520242	0.98968	0.97455	0.489717	1.10145	0.117069	0.40917	0.493585	0.967057	0.229049	0.883726	0.4905	1.07219	0.1042	0.5039	0	0.613	0.490395	1.33731	0.0677705	1.79555e-05	0.508992	1.66496	0.138858	0.000241219	0.494	1.39487	0.0609	4.638e-08	50.3	0.1561		0.494818	1.12334	0.111693	0.29775	0.481892	1.01774	0.207217	0.93238	0.4919	1.09867	0.0983	0.3386
37.5 °C or higher fever	rs34412921	6	33523178	CA	C	NA	0.88243	0.82401	0.197802	1.17721	0.152445	0.284523	0.166596	1.16744	0.325346	0.634187	0.1922	1.17539	0.138	0.2416	0	0.9815	0.196674	0.610838	0.096397	3.16294e-07	0.160768	0.52561	0.212293	0.00244759	0.1905	0.595353	0.0878	3.45e-09	0	0.5192		0.183805	0.806833	0.159422	0.178189	0.18808	1.3488	0.27111	0.269734	0.1849	0.920719	0.1374	0.5478
37.5 °C or higher fever	rs210170	6	33525680	T	C	0.519226	0.99963	0.99987	0.489728	1.10166	0.116502	0.405928	0.493646	0.97164	0.22612	0.898758	0.4905	1.07304	0.1036	0.4962	0	0.6215	0.490374	1.33504	0.0674416	1.83022e-05	0.509318	1.65152	0.13707	0.000252092	0.4941	1.39152	0.0605	4.751e-08	48.4	0.1638		0.494778	1.12339	0.111088	0.294921	0.482211	1.02142	0.204798	0.917564	0.4919	1.09933	0.0976	0.332
37.5 °C or higher fever	rs183300	6	33526951	C	T	0.427364	0.9839	0.95589	0.464123	0.929861	0.11793	0.537474	0.472238	1.11869	0.231818	0.628526	0.4658	0.965895	0.1051	0.7412	0	0.4772	0.462379	0.695978	0.0688668	1.41826e-07	0.457612	0.537452	0.142843	1.38107e-05	0.4615	0.662854	0.062	3.393e-11	62.4	0.1031		0.448747	0.868861	0.113125	0.214004	0.48321	1.08281	0.211071	0.706217	0.4564	0.912653	0.0997	0.3591
37.5 °C or higher fever	rs210126	6	33532585	C	G	0.419829	0.98076	0.95027	0.459204	0.927876	0.118143	0.526335	0.464028	1.08743	0.233631	0.719781	0.4602	0.95839	0.1054	0.6866	0	0.5445	0.457597	0.699446	0.0689572	2.17315e-07	0.451758	0.544852	0.143095	2.19934e-05	0.4565	0.66731	0.0621	7.407e-11	59.6	0.1158		0.440986	0.876373	0.113327	0.244239	0.479525	1.10428	0.211172	0.638562	0.4496	0.922839	0.0999	0.4214
37.5 °C or higher fever	rs6910233	6	33534726	T	G	0.421771	0.98373	0.95557	0.4575	0.928378	0.118061	0.529037	0.457878	1.09553	0.232606	0.694889	0.4576	0.960405	0.1053	0.7011	0	0.5257	0.455837	0.699532	0.0689459	2.18393e-07	0.446057	0.545152	0.142764	2.14144e-05	0.454	0.66731	0.0621	7.256e-11	59.6	0.1158		0.438769	0.876895	0.113155	0.245659	0.474917	1.10996	0.21087	0.62078	0.4469	0.924317	0.0997	0.4301
37.5 °C or higher fever	rs210133	6	33536797	C	G	0.477515	0.99743	0.99063	0.491422	1.11132	0.116933	0.366723	0.501443	1.01248	0.227511	0.956515	0.4935	1.08992	0.104	0.4078	0	0.7158	0.491746	1.34806	0.0677468	1.04065e-05	0.514711	1.62239	0.137178	0.000419462	0.4962	1.39794	0.0607	3.492e-08	31.8	0.226		0.501794	1.11597	0.111199	0.32376	0.484887	1.00615	0.205645	0.9762	0.498	1.09013	0.0978	0.3777
37.5 °C or higher fever	rs169738	6	33537546	G	A	0.441143	0.99331	0.98457	0.461535	0.843035	0.118536	0.149733	0.444755	1.06759	0.227142	0.773388	0.4579	0.886743	0.1051	0.2527	0	0.3567	0.4599	0.729187	0.0686214	4.17603e-06	0.429846	0.609692	0.138329	0.000347566	0.454	0.703843	0.0615	1.113e-08	25.6	0.2464		0.452407	0.845728	0.111963	0.134515	0.447017	1.04688	0.201461	0.820115	0.4511	0.889407	0.0979	0.2311
37.5 °C or higher fever	rs210137	6	33542478	T	C	0.433041	0.99962	0.99824	0.417108	1.05933	0.119311	0.62905	0.429787	0.969082	0.222822	0.887911	0.4199	1.03852	0.1052	0.7194	0	0.7246	0.421401	1.34905	0.068794	1.34852e-05	0.44016	1.64034	0.133268	0.000204343	0.4253	1.40565	0.0611	2.538e-08	41.2	0.1924		0.435778	1.22866	0.110309	0.0619289	0.369283	0.797036	0.216041	0.293694	0.422	1.12345	0.0982	0.236
37.5 °C or higher fever	rs210138	6	33542538	G	A	0.433124	1	0.99994	0.417119	1.05911	0.119292	0.630221	0.430046	0.968117	0.222627	0.884282	0.42	1.03811	0.1051	0.7221	0	0.7221	0.421418	1.34867	0.0687813	1.36857e-05	0.44041	1.63896	0.133117	0.000206052	0.4254	1.40523	0.0611	2.587e-08	40.9	0.1932		0.435811	1.22879	0.110297	0.0617679	0.369436	0.796753	0.21589	0.292599	0.4221	1.12345	0.0982	0.2362
37.5 °C or higher fever	rs210144	6	33547430	A	G	0.439441	0.98824	0.98879	0.424393	1.04472	0.120095	0.715651	0.434518	0.947038	0.224132	0.808173	0.4267	1.02214	0.1059	0.8365	0	0.6995	0.428507	1.37491	0.0692672	4.29576e-06	0.444805	1.65809	0.134461	0.00016945	0.4319	1.43004	0.0616	6.306e-09	34.8	0.2157		0.442662	1.19129	0.110379	0.112792	0.373154	0.782539	0.215716	0.255651	0.4282	1.09177	0.0983	0.3714
37.5 °C or higher fever	rs74499662	6	33548346	T	TGTAA	0.425629	0.99329	0.99553	0.411715	1.05532	0.119937	0.653494	0.420501	0.955714	0.223784	0.839597	0.4137	1.03221	0.1057	0.7641	0	0.6962	0.416181	1.35969	0.0692196	9.04221e-06	0.433051	1.663	0.134091	0.00014877	0.4197	1.4185	0.0615	1.314e-08	43.8	0.1821		0.42694	1.2308	0.111163	0.0617479	0.365995	0.809672	0.215195	0.326548	0.4141	1.12693	0.0988	0.2265
37.5 °C or higher fever	rs530878	6	33551514	G	A	0.438207	0.98655	0.99996	0.423358	1.05266	0.120348	0.669786	0.432434	1.0061	0.221849	0.978125	0.4254	1.04185	0.1058	0.6981	0	0.8577	0.427422	1.36846	0.0694571	6.29408e-06	0.443206	1.63584	0.133545	0.00022843	0.4308	1.42148	0.0616	1.148e-08	28.9	0.2358		0.442295	1.19784	0.110099	0.101092	0.372411	0.784629	0.215369	0.26009	0.4278	1.09735	0.098	0.3435
37.5 °C or higher fever	rs6900408	6	33552164	T	G	0.436226	0.98641	0.99761	0.421457	1.04285	0.120439	0.727575	0.430718	0.966472	0.223454	0.878701	0.4235	1.02511	0.106	0.8148	0	0.7645	0.42542	1.36319	0.069464	8.18669e-06	0.441287	1.63627	0.13385	0.000234267	0.4288	1.41708	0.0617	1.572e-08	31.8	0.226		0.439912	1.21535	0.110784	0.0783273	0.372544	0.783328	0.21561	0.257375	0.4258	1.10882	0.0985	0.2945
37.5 °C or higher fever	rs563751	6	33552769	G	A	NA	0.98453	0.99437	0.423207	1.0521	0.120544	0.673542	0.431861	1.01045	0.222565	0.962761	0.4252	1.04248	0.106	0.6946	0	0.8732	0.427216	1.3693	0.069554	6.2187e-06	0.442777	1.64297	0.133974	0.000210575	0.4305	1.42333	0.0617	1.077e-08	31.4	0.2274		0.442112	1.19791	0.110189	0.101255	0.372381	0.782023	0.216004	0.255007	0.4277	1.09691	0.0982	0.3459
37.5 °C or higher fever	rs407710	6	33554257	G	A	0.421559	0.98366	0.98526	0.40879	1.0559	0.120578	0.651933	0.415779	0.977442	0.225896	0.919548	0.4103	1.038	0.1064	0.7261	0	0.763	0.413083	1.35461	0.0694138	1.22796e-05	0.427234	1.70221	0.135722	8.88334e-05	0.416	1.42035	0.0618	1.366e-08	55.5	0.134		0.423507	1.24812	0.111492	0.0468167	0.365721	0.802569	0.216924	0.310633	0.4114	1.13815	0.0992	0.192
37.5 °C or higher fever	rs71894774	6	33554774	C	CTGAG	0.419764	0.98781	0.98956	0.40798	1.05693	0.120264	0.645259	0.416627	0.978895	0.225652	0.924688	0.4099	1.03915	0.1061	0.7175	0	0.7642	0.412148	1.35207	0.0692087	1.31044e-05	0.42827	1.72065	0.135796	6.42994e-05	0.4155	1.42091	0.0617	1.213e-08	60	0.1137		0.422863	1.2336	0.111207	0.0590549	0.366289	0.806284	0.216453	0.319852	0.411	1.12874	0.0989	0.2207
37.5 °C or higher fever	rs375555	6	33557741	C	T	0.428796	0.99224	0.98736	0.412164	1.0564	0.119927	0.647332	0.424534	1.00437	0.224708	0.98451	0.4149	1.04467	0.1058	0.6798	0	0.8428	0.416132	1.34034	0.068876	2.10985e-05	0.433764	1.70221	0.135637	8.79265e-05	0.4197	1.40762	0.0614	2.582e-08	59.5	0.1162		0.429157	1.2124	0.110348	0.0809171	0.368971	0.789727	0.217933	0.278715	0.4169	1.11082	0.0984	0.2856
37.5 °C or higher fever	rs210162	6	33560896	G	A	0.433851	0.99911	0.98387	0.417868	1.05396	0.119574	0.660305	0.42841	1.00499	0.224501	0.982322	0.4202	1.04289	0.1055	0.6904	0	0.8516	0.421423	1.35587	0.068882	9.8804e-06	0.437953	1.70676	0.135738	8.20112e-05	0.4248	1.42134	0.0614	1.043e-08	56.3	0.1305		0.433347	1.19773	0.109565	0.0995993	0.372614	0.775438	0.217841	0.243013	0.4211	1.09713	0.0979	0.3438
37.5 °C or higher fever	rs210164	6	33561687	G	A	NA	0.98868	0.98504	0.493386	1.0744	0.118631	0.545226	0.464306	0.769459	0.228303	0.251013	0.4872	1.0008	0.1053	0.994	40.6	0.1945	0.491656	0.742772	0.0691451	1.70336e-05	0.453438	0.610171	0.136652	0.000300182	0.4839	0.713552	0.0617	4.512e-08	39.3	0.1991		0.476584	0.934772	0.11124	0.54427	0.508931	0.933228	0.206061	0.737348	0.4839	0.934447	0.0979	0.4884
37.5 °C or higher fever	rs547391	6	33563913	A	T	0.45627	0.98974	0.98711	0.471462	0.803933	0.118859	0.0663401	0.461741	1.1101	0.219407	0.634047	0.4693	0.865022	0.1045	0.1652	40.2	0.196	0.468179	0.742265	0.0687915	1.47333e-05	0.446201	0.534023	0.136272	4.15624e-06	0.4637	0.694266	0.0614	2.811e-09	78.5	0.03101		0.450076	0.776803	0.112177	0.024353	0.474208	1.48945	0.204235	0.0510909	0.4557	0.903301	0.0983	0.301
37.5 °C or higher fever	rs501480	6	33563946	T	C	0.426111	0.99173	0.98109	0.408761	1.08691	0.119652	0.486125	0.415589	1.06691	0.222197	0.77067	0.4103	1.08242	0.1053	0.4524	0	0.9414	0.411106	1.31911	0.0689685	5.92598e-05	0.42995	1.74998	0.13474	3.27832e-05	0.415	1.39878	0.0614	4.576e-08	71.3	0.06186		0.427513	1.20077	0.111929	0.102131	0.377436	0.700126	0.220176	0.105418	0.4172	1.07487	0.0998	0.4694
37.5 °C or higher fever	rs145548091	6	33566287	T	TTTTA	0.420222	0.98606	0.99268	0.42552	0.870145	0.11969	0.245184	0.409164	0.873185	0.224964	0.546642	0.4219	0.870837	0.1057	0.1905	0	0.9891	0.423422	0.767396	0.0694215	0.000136908	0.393799	0.512332	0.14133	2.22244e-06	0.4177	0.709425	0.0623	3.602e-08	84.8	0.01029		0.405755	0.80657	0.114899	0.0613595	0.425204	1.45701	0.210386	0.0736111	0.4102	0.923948	0.1008	0.4328
37.5 °C or higher fever	rs111267415	6	33566709	C	CA	0.411928	0.98307	0.99345	0.425328	0.870938	0.119881	0.249046	0.409275	0.872987	0.22487	0.545803	0.4218	0.87136	0.1058	0.1931	0	0.9926	0.423225	0.766644	0.0695391	0.000132723	0.393904	0.512331	0.141272	2.20128e-06	0.4175	0.708716	0.0624	3.406e-08	84.7	0.01048		0.405635	0.80564	0.115124	0.0604822	0.425449	1.45644	0.21029	0.0737794	0.4102	0.923486	0.101	0.4307
37.5 °C or higher fever	rs4713636	6	33568021	A	G	0.421274	0.97181	0.99762	0.424542	0.873885	0.120633	0.263787	0.409861	0.871452	0.224412	0.53979	0.4213	0.873366	0.1063	0.2025	0	0.9913	0.422424	0.763893	0.0699889	0.000119013	0.394472	0.512518	0.14096	2.11701e-06	0.4169	0.705887	0.0627	2.768e-08	84.4	0.01122		0.405186	0.802131	0.115969	0.0572729	0.426695	1.45437	0.209669	0.0740205	0.4102	0.922101	0.1015	0.4243
37.5 °C or higher fever	rs548147	6	33568132	C	T	0.421152	0.97035	0.99825	0.424426	0.874421	0.120731	0.266349	0.409949	0.87128	0.22436	0.539113	0.4212	0.873716	0.1063	0.2042	0	0.9887	0.422306	0.763496	0.0700479	0.000117005	0.394559	0.512532	0.140926	2.10711e-06	0.4168	0.705534	0.0627	2.686e-08	84.4	0.01133		0.40512	0.801657	0.116081	0.0568461	0.426877	1.45388	0.209574	0.0741491	0.4102	0.921917	0.1015	0.4233
37.5 °C or higher fever	rs550127	6	33568365	C	T	0.421347	0.96839	0.99912	0.424266	0.875067	0.120863	0.269517	0.410062	0.870969	0.224287	0.537927	0.4211	0.874153	0.1064	0.2061	0	0.9853	0.422146	0.762993	0.0701276	0.000114628	0.39467	0.512541	0.140878	2.09179e-06	0.4167	0.705041	0.0628	2.586e-08	84.4	0.01146		0.405025	0.80092	0.116237	0.0561531	0.427107	1.45352	0.209461	0.0741858	0.4102	0.921548	0.1016	0.4216
37.5 °C or higher fever	rs12213869	6	33568687	G	A	0.421013	0.96685	0.99985	0.424132	0.875589	0.120968	0.272074	0.410152	0.870803	0.22423	0.537268	0.421	0.874503	0.1065	0.2078	0	0.9828	0.42201	0.762643	0.0701903	0.000113189	0.39476	0.512523	0.140843	2.0772e-06	0.4166	0.704688	0.0628	2.519e-08	84.3	0.01155		0.40494	0.800309	0.11636	0.0555714	0.427295	1.45296	0.20936	0.0743445	0.4102	0.921272	0.1017	0.42
37.5 °C or higher fever	rs1980772	6	33568759	G	A	0.420654	0.96652	0.9993	0.424101	0.875713	0.120991	0.272675	0.410081	0.870909	0.224291	0.537734	0.4209	0.87459	0.1065	0.2084	0	0.9828	0.421978	0.762558	0.0702039	0.000112797	0.39469	0.512412	0.14088	2.07409e-06	0.4165	0.704547	0.0628	2.507e-08	84.3	0.01155		0.404921	0.800236	0.116385	0.0555234	0.427254	1.45307	0.209402	0.074343	0.4102	0.92118	0.1017	0.4198
37.5 °C or higher fever	rs12209172	6	33569206	C	T	0.420994	0.9631	0.99464	0.423564	0.876725	0.121221	0.277788	0.409392	0.87201	0.224833	0.542434	0.4204	0.87564	0.1067	0.2134	0	0.9832	0.421432	0.761877	0.0703466	0.00011057	0.394008	0.511494	0.141229	2.0641e-06	0.416	0.703843	0.063	2.446e-08	84.3	0.01156		0.404411	0.799378	0.116678	0.0549678	0.426748	1.45402	0.209833	0.0744291	0.4097	0.920719	0.102	0.4178
37.5 °C or higher fever	rs12202102	6	33569341	T	C	0.420684	0.96185	0.99252	0.423449	0.877262	0.121307	0.280369	0.409132	0.87283	0.225108	0.545695	0.4202	0.876253	0.1068	0.2161	0	0.9842	0.421315	0.761566	0.0703985	0.000109234	0.393746	0.510992	0.141402	2.05268e-06	0.4158	0.703561	0.063	2.409e-08	84.3	0.01153		0.404349	0.798936	0.116781	0.0545827	0.426629	1.4545	0.210019	0.0744315	0.4096	0.920351	0.1021	0.4162
37.5 °C or higher fever	rs562027	6	33569364	T	C	0.420694	0.9611	0.99081	0.423206	0.87813	0.121352	0.284195	0.40809	0.876011	0.225076	0.556436	0.4198	0.877656	0.1068	0.2218	0	0.9925	0.421057	0.76112	0.070434	0.000106426	0.392568	0.514334	0.141262	2.51726e-06	0.4154	0.703984	0.063	2.57e-08	83.8	0.01303		0.404033	0.79893	0.116837	0.0546909	0.426459	1.45481	0.210087	0.0743608	0.4093	0.920443	0.1021	0.4169
37.5 °C or higher fever	rs562899	6	33569434	C	T	0.420608	0.96155	0.992	0.423417	0.877392	0.121328	0.280998	0.409074	0.87292	0.225167	0.546111	0.4202	0.876341	0.1068	0.2167	0	0.9841	0.421283	0.761467	0.0704111	0.000108729	0.39369	0.510836	0.141443	2.04468e-06	0.4158	0.703421	0.063	2.391e-08	84.3	0.01152		0.404327	0.798801	0.116807	0.0544553	0.4266	1.45447	0.210065	0.0745114	0.4096	0.920259	0.1021	0.4156
37.5 °C or higher fever	rs471461	6	33569466	G	C	0.420818	0.96109	0.99118	0.423376	0.877565	0.121362	0.281859	0.408992	0.873078	0.225277	0.546839	0.4201	0.876516	0.1068	0.2175	0	0.984	0.421241	0.761356	0.0704307	0.000108282	0.39361	0.510665	0.141511	2.04377e-06	0.4158	0.70335	0.0631	2.381e-08	84.3	0.01152		0.40431	0.798663	0.116843	0.0543429	0.426568	1.45475	0.210142	0.0744689	0.4096	0.920167	0.1021	0.4152
37.5 °C or higher fever	rs495659	6	33569828	G	A	0.421071	0.95917	0.98796	0.423515	0.877769	0.121482	0.28319	0.409142	0.87382	0.225585	0.549897	0.4203	0.876867	0.107	0.2193	0	0.986	0.421384	0.760791	0.0705049	0.000105446	0.393767	0.509937	0.141711	2.00998e-06	0.4159	0.702718	0.0631	2.288e-08	84.3	0.01148		0.404469	0.798205	0.116965	0.0539817	0.426812	1.45497	0.210403	0.074714	0.4097	0.919707	0.1022	0.4132
37.5 °C or higher fever	rs508298	6	33569883	T	G	0.421531	0.95861	0.98697	0.423435	0.878077	0.121523	0.284651	0.408961	0.874301	0.225723	0.551771	0.4202	0.877218	0.107	0.2209	0	0.9866	0.421302	0.760589	0.0705303	0.000104426	0.393598	0.509572	0.141806	1.99152e-06	0.4158	0.702507	0.0632	2.254e-08	84.4	0.01144		0.404414	0.797945	0.117012	0.0537307	0.426708	1.45502	0.210492	0.0748085	0.4097	0.919523	0.1023	0.412
37.5 °C or higher fever	rs4713637	6	33569897	C	G	0.419938	0.95763	0.98439	0.420815	0.870417	0.121773	0.254419	0.406228	0.839094	0.226659	0.438933	0.4175	0.863294	0.1073	0.1706	0	0.8867	0.418606	0.757146	0.0706738	8.27177e-05	0.390641	0.50855	0.141811	1.85824e-06	0.413	0.699493	0.0633	1.605e-08	84.2	0.01201		0.401448	0.809208	0.11676	0.0698145	0.424334	1.47434	0.212169	0.067289	0.4068	0.930345	0.1023	0.48
37.5 °C or higher fever	rs510153	6	33570075	A	G	0.4199	0.95834	0.98634	0.423111	0.878817	0.121552	0.287896	0.40839	0.87468	0.225868	0.553307	0.4198	0.87792	0.107	0.2237	0	0.9853	0.42097	0.760634	0.0705451	0.00010514	0.393016	0.509466	0.141898	2.00774e-06	0.4154	0.702577	0.0632	2.288e-08	84.4	0.01143		0.404151	0.797524	0.117071	0.0532943	0.426307	1.4557	0.210556	0.074537	0.4094	0.919339	0.1023	0.4108
37.5 °C or higher fever	rs34982111	6	33570091	T	TTAA	0.419883	0.95686	0.98298	0.423503	0.878694	0.121622	0.287657	0.409394	0.873856	0.226362	0.551387	0.4203	0.877569	0.1071	0.223	0	0.9829	0.421362	0.7605	0.0705815	0.000104926	0.393874	0.51164	0.141987	2.36197e-06	0.4159	0.703069	0.0632	2.485e-08	84	0.01243		0.404628	0.796683	0.117169	0.0523892	0.427158	1.4543	0.210982	0.0758714	0.4099	0.918145	0.1024	0.4042
37.5 °C or higher fever	rs511007	6	33570176	A	G	0.419994	0.95752	0.98486	0.423028	0.879201	0.121608	0.289752	0.4082	0.875277	0.226051	0.555652	0.4197	0.878359	0.1071	0.2257	0	0.9861	0.420885	0.760467	0.0705778	0.000104576	0.392826	0.509118	0.142013	1.99812e-06	0.4153	0.702366	0.0632	2.272e-08	84.4	0.0114		0.404098	0.797213	0.11714	0.0530259	0.426216	1.45603	0.210685	0.074537	0.4093	0.919064	0.1024	0.4097
37.5 °C or higher fever	rs501084	6	33570374	T	C	0.419837	0.9513	0.97268	0.424699	0.877324	0.12193	0.283094	0.411029	0.868182	0.227431	0.534253	0.4216	0.87529	0.1075	0.2151	0	0.9676	0.422453	0.759404	0.0707168	9.94748e-05	0.395572	0.509356	0.142613	2.24121e-06	0.4171	0.701875	0.0634	2.294e-08	84.1	0.01211		0.405882	0.798656	0.117405	0.0554976	0.428295	1.45914	0.211658	0.0742337	0.4112	0.920351	0.1027	0.4187
37.5 °C or higher fever	rs12204232	6	33570475	A	G	0.417371	0.95654	0.98257	0.422889	0.879721	0.121678	0.292247	0.407902	0.876064	0.226283	0.558725	0.4195	0.878886	0.1072	0.2284	0	0.9871	0.420745	0.760216	0.0706206	0.000103581	0.392524	0.508613	0.142164	1.97917e-06	0.4152	0.702086	0.0632	2.24e-08	84.4	0.01134		0.403985	0.796749	0.11723	0.0525986	0.425959	1.45692	0.21097	0.0744607	0.4092	0.918696	0.1025	0.4078
37.5 °C or higher fever	rs10947411	6	33570488	T	C	0.417216	0.95641	0.98233	0.422871	0.879797	0.121687	0.292613	0.40787	0.876184	0.226311	0.559182	0.4195	0.878974	0.1072	0.2288	0	0.9872	0.420728	0.760169	0.0706263	0.000103345	0.392491	0.508539	0.142184	1.97555e-06	0.4151	0.702015	0.0633	2.232e-08	84.4	0.01134		0.403973	0.796687	0.117243	0.052544	0.425946	1.45701	0.210989	0.0744384	0.4092	0.918604	0.1025	0.4076
37.5 °C or higher fever	rs502235	6	33570553	G	A	NA	0.95424	0.97988	0.423367	0.878889	0.121867	0.289451	0.408384	0.875875	0.226628	0.558682	0.42	0.878183	0.1073	0.2263	0	0.9893	0.421218	0.759574	0.0707152	0.000100742	0.393053	0.507795	0.142408	1.94833e-06	0.4156	0.701454	0.0633	2.15e-08	84.4	0.01132		0.404447	0.796861	0.117367	0.0530224	0.426445	1.45881	0.211119	0.0736672	0.4096	0.919155	0.1026	0.4111
37.5 °C or higher fever	rs523852	6	33570577	G	A	0.419624	0.95411	0.97964	0.423354	0.87896	0.121877	0.289793	0.408352	0.876005	0.22666	0.559179	0.42	0.878271	0.1073	0.2267	0	0.9896	0.421205	0.759588	0.0707212	0.000100989	0.393018	0.507759	0.142427	1.94957e-06	0.4156	0.701454	0.0633	2.158e-08	84.4	0.01131		0.40444	0.796831	0.117377	0.0530015	0.426432	1.4587	0.211137	0.0737494	0.4096	0.919064	0.1026	0.4109
37.5 °C or higher fever	rs523892	6	33570593	G	A	0.419667	0.95386	0.97917	0.423325	0.879077	0.121895	0.290363	0.408284	0.876152	0.226718	0.559775	0.42	0.878447	0.1074	0.2273	0	0.9897	0.421177	0.759527	0.070732	0.000100761	0.392952	0.507643	0.142466	1.94687e-06	0.4156	0.701384	0.0634	2.152e-08	84.4	0.0113		0.404422	0.796707	0.117399	0.0528857	0.426412	1.45872	0.211182	0.073803	0.4096	0.918972	0.1026	0.4103
37.5 °C or higher fever	rs525819	6	33570812	G	C	0.419994	0.95513	0.98012	0.422789	0.880394	0.121778	0.295538	0.407631	0.876936	0.226611	0.562252	0.4194	0.879589	0.1073	0.2318	0	0.9878	0.420641	0.759791	0.0706789	0.00010159	0.392248	0.508055	0.142364	1.96918e-06	0.415	0.701664	0.0633	2.187e-08	84.4	0.01134		0.403972	0.796178	0.117345	0.0520878	0.425974	1.4576	0.211089	0.0742632	0.4092	0.918329	0.1026	0.4063
37.5 °C or higher fever	rs574186	6	33571097	T	C	0.420066	0.95342	0.97621	0.422411	0.881648	0.121926	0.301557	0.406533	0.881253	0.227413	0.578305	0.4189	0.881527	0.1075	0.2407	0	0.9986	0.420273	0.759663	0.0707678	0.000102646	0.39117	0.509088	0.142749	2.25055e-06	0.4145	0.702015	0.0634	2.395e-08	84.2	0.012		0.403611	0.793863	0.117534	0.0495225	0.425562	1.45826	0.211479	0.0744478	0.4088	0.916402	0.1027	0.3952
37.5 °C or higher fever	rs10947412	6	33571301	A	T	NA	0.89186	0.81386	0.334828	0.921363	0.132271	0.535789	0.288544	0.95152	0.27658	0.857409	0.3262	0.926909	0.1193	0.5247	0	0.9163	0.332624	0.71668	0.0773448	1.65468e-05	0.276277	0.492911	0.173584	4.59335e-05	0.3233	0.673613	0.0706	2.234e-08	74.2	0.04888		0.315182	0.808869	0.129219	0.100686	0.291768	1.10192	0.242976	0.689563	0.31	0.865888	0.1141	0.207
37.5 °C or higher fever	rs493063	6	33571985	A	G	0.419865	0.95163	0.97002	0.422161	0.883658	0.122062	0.310917	0.405305	0.884742	0.228179	0.59149	0.4184	0.88391	0.1076	0.2515	0	0.9962	0.420033	0.759059	0.0708424	9.96681e-05	0.389922	0.508038	0.143253	2.27518e-06	0.4141	0.701454	0.0635	2.354e-08	84.2	0.01199		0.403522	0.792189	0.117701	0.0477927	0.425056	1.45899	0.211929	0.074683	0.4086	0.914846	0.1029	0.3871
37.5 °C or higher fever	rs210212	6	33572125	A	G	0.427009	0.94196	0.9572	0.431162	0.894714	0.122192	0.362577	0.409057	0.914849	0.230369	0.699259	0.4263	0.899065	0.1079	0.3245	0	0.932	0.428357	0.748976	0.0710957	4.79023e-05	0.394566	0.506278	0.14496	2.65881e-06	0.4218	0.694197	0.0638	1.078e-08	83	0.01529		0.415318	0.789401	0.11647	0.0423161	0.44158	1.33968	0.210204	0.164173	0.4215	0.893865	0.1019	0.2706
37.5 °C or higher fever	rs210214	6	33572694	C	A	NA	0.96712	0.93424	0.441483	1.00629	0.122469	0.959192	0.409469	1.24185	0.243468	0.373656	0.435	1.04991	0.1094	0.656	0	0.4403	0.439099	0.70539	0.0719967	1.25021e-06	0.395985	0.624853	0.146882	0.00136721	0.4307	0.68901	0.0646	8.321e-09	0	0.4586		0.417154	0.816513	0.116069	0.0807274	0.459079	0.997492	0.204727	0.990214	0.4274	0.857272	0.101	0.1272
37.5 °C or higher fever	rs210215	6	33573224	C	A	0.409294	0.98264	0.97883	0.438422	0.975495	0.122055	0.838925	0.399175	1.21039	0.238587	0.423539	0.4303	1.0201	0.1087	0.8544	0	0.4208	0.435886	0.70533	0.0716034	1.08629e-06	0.385196	0.63074	0.144365	0.00141131	0.4259	0.689906	0.0641	7.205e-09	0	0.4879		0.413858	0.827212	0.114802	0.0984615	0.445976	1.01717	0.198889	0.931804	0.4219	0.871099	0.0994	0.165
37.5 °C or higher fever	rs402519	6	33573768	T	G	0.414109	0.9899	0.98754	0.436993	0.980928	0.121537	0.874108	0.398362	1.20964	0.236238	0.420444	0.4289	1.02491	0.1081	0.8199	0	0.4302	0.434416	0.709457	0.0713107	1.48286e-06	0.383837	0.634875	0.143353	0.00152814	0.4244	0.693988	0.0638	1.057e-08	0	0.4879		0.411842	0.827985	0.114387	0.0989041	0.444008	1.01727	0.198096	0.931103	0.4199	0.871709	0.0991	0.1658
37.5 °C or higher fever	rs374216	6	33573770	A	T	0.414117	0.99011	0.98777	0.43698	0.981108	0.121524	0.875288	0.398341	1.20971	0.236205	0.420236	0.4289	1.02511	0.1081	0.8187	0	0.4304	0.434403	0.709527	0.0713028	1.48928e-06	0.383813	0.634963	0.143335	0.0015311	0.4244	0.694058	0.0638	1.063e-08	0	0.488		0.41183	0.828006	0.114372	0.0989046	0.443992	1.0172	0.198072	0.931383	0.4199	0.871709	0.099	0.1657
37.5 °C or higher fever	rs2988057	6	33573908	A	G	0.410893	0.99248	0.99006	0.4368	0.981677	0.12137	0.878894	0.398071	1.2081	0.23587	0.422848	0.4287	1.02532	0.1079	0.8171	0	0.434	0.434226	0.709926	0.0712073	1.50017e-06	0.383522	0.635052	0.143134	0.00151292	0.4242	0.694405	0.0638	1.062e-08	0	0.4857		0.41166	0.828075	0.114214	0.0985857	0.443818	1.01706	0.197872	0.931874	0.4197	0.871709	0.0989	0.1652
37.5 °C or higher fever	rs2988058	6	33573911	T	A	0.410921	0.99291	0.99061	0.436736	0.981952	0.121342	0.880691	0.397975	1.20843	0.235798	0.422026	0.4286	1.02552	0.1079	0.815	0	0.4339	0.434161	0.710085	0.0711913	1.51569e-06	0.383418	0.635297	0.14309	0.00152193	0.4241	0.694544	0.0637	1.078e-08	0	0.4862		0.411577	0.828148	0.114192	0.0986805	0.443708	1.01632	0.19782	0.934772	0.4196	0.871622	0.0989	0.1648
37.5 °C or higher fever	rs184113	6	33574013	C	T	NA	0.5667	0.49587	0.273521	1.03972	0.17472	0.823587	0.31316	0.907855	0.346189	0.78006	0.2816	1.01147	0.156	0.9416	0	0.7265	0.273873	1.56088	0.100784	9.96772e-06	0.323706	2.23404	0.207322	0.000105695	0.2834	1.67163	0.0906	1.442e-08	58.7	0.1198		0.279378	1.3619	0.159736	0.053148	0.282033	0.632264	0.318566	0.150121	0.2799	1.16731	0.1428	0.2786
37.5 °C or higher fever	rs10947413	6	33574059	A	G	0.428293	0.99405	0.99184	0.436701	0.98274	0.121274	0.885847	0.397873	1.20848	0.235609	0.421557	0.4286	1.02624	0.1078	0.8102	0	0.4352	0.434128	0.710393	0.0711483	1.53997e-06	0.38331	0.63588	0.14299	0.001544	0.424	0.694961	0.0637	1.108e-08	0	0.4878		0.411528	0.828422	0.11411	0.0990302	0.4437	1.01649	0.197711	0.934081	0.4196	0.871883	0.0988	0.1653
37.5 °C or higher fever	rs210119	6	33574234	G	A	0.417501	0.99854	0.9984	0.437458	0.987042	0.120952	0.914128	0.399139	1.23337	0.234597	0.371266	0.4294	1.03427	0.1075	0.7536	0	0.3986	0.434888	0.713011	0.070949	1.86399e-06	0.384648	0.639306	0.142335	0.00167177	0.4249	0.697676	0.0635	1.436e-08	0	0.4927		0.412274	0.826486	0.113856	0.0941692	0.445115	1.01183	0.197119	0.95244	0.4205	0.869358	0.0986	0.1557
37.5 °C or higher fever	rs210120	6	33574413	A	G	0.411625	0.99976	0.99984	0.437414	0.987817	0.120882	0.919228	0.399068	1.23334	0.234407	0.370937	0.4294	1.035	0.1074	0.749	0	0.4	0.434845	0.713355	0.070906	1.90055e-06	0.384571	0.639761	0.142231	0.00168723	0.4248	0.698025	0.0635	1.475e-08	0	0.4933		0.412208	0.826652	0.113783	0.0943047	0.445125	1.01131	0.197	0.954465	0.4204	0.869445	0.0985	0.1555
37.5 °C or higher fever	rs210121	6	33574466	A	G	0.411028	0.99964	0.99976	0.437424	0.987722	0.120887	0.918606	0.399069	1.23334	0.23442	0.370963	0.4294	1.0349	0.1074	0.7496	0	0.3998	0.434856	0.713314	0.0709086	1.89458e-06	0.384573	0.639726	0.142239	0.00168601	0.4248	0.698025	0.0635	1.47e-08	0	0.4933		0.412226	0.826646	0.113788	0.0943076	0.445125	1.01124	0.197009	0.954758	0.4205	0.869358	0.0985	0.1555
37.5 °C or higher fever	rs210122	6	33574635	A	G	0.410169	0.99854	0.99876	0.437522	0.986849	0.120944	0.912839	0.399121	1.23292	0.234574	0.372061	0.4295	1.03407	0.1075	0.7552	0	0.3989	0.434969	0.712882	0.0709397	1.83491e-06	0.384639	0.639395	0.142328	0.0016764	0.425	0.697607	0.0635	1.415e-08	0	0.4939		0.412405	0.826614	0.113849	0.0944183	0.445215	1.01144	0.197113	0.953991	0.4206	0.869445	0.0986	0.1558
37.5 °C or higher fever	rs72880511	6	33729820	A	G	0.107363	0.94954	0.83754	0.131618	1.08181	0.177052	0.656934	0.110891	1.25955	0.36634	0.52877	0.1277	1.11338	0.1594	0.5003	0	0.7085	0.129802	0.60689	0.113743	1.13001e-05	0.110294	0.361237	0.269616	0.000159013	0.1269	0.561131	0.1048	3.521e-08	68.2	0.07624		0.120121	1.05481	0.17073	0.754608	0.158316	0.708481	0.32627	0.29084	0.1283	0.968313	0.1513	0.8315
37.5 °C or higher fever	rs73746509	6	33729825	T	C	0.107372	0.9492	0.834	0.131711	1.08159	0.177065	0.657804	0.111661	1.25538	0.366228	0.534585	0.1279	1.1126	0.1594	0.5034	0	0.7141	0.129895	0.606477	0.113752	1.10102e-05	0.111082	0.363157	0.26899	0.000166128	0.127	0.561075	0.1048	3.472e-08	67.6	0.0791		0.120183	1.05495	0.170719	0.754025	0.15939	0.712199	0.325585	0.297214	0.1286	0.969282	0.1512	0.8363
37.5 °C or higher fever	rs12524835	6	33730843	C	G	0.10739	0.95409	0.84251	0.131382	1.0809	0.176827	0.65998	0.110681	1.25826	0.365309	0.529433	0.1275	1.11249	0.1592	0.5029	0	0.7081	0.129574	0.608974	0.113495	1.24228e-05	0.110065	0.362758	0.268773	0.00016145	0.1266	0.563043	0.1046	3.941e-08	68.3	0.0758		0.11983	1.05538	0.170463	0.751831	0.158489	0.713026	0.324867	0.297803	0.1282	0.969669	0.1509	0.8386
37.5 °C or higher fever	rs4711346	6	33730996	G	C	0.107381	0.95422	0.84019	0.131375	1.08051	0.176832	0.661468	0.111206	1.25684	0.365132	0.531271	0.1275	1.11204	0.1592	0.5048	0	0.7094	0.129566	0.608679	0.113496	1.2182e-05	0.110595	0.363917	0.268388	0.000165696	0.1267	0.562986	0.1045	3.89e-08	67.9	0.07754		0.119837	1.05478	0.170485	0.754403	0.159264	0.715706	0.324263	0.302294	0.1284	0.969766	0.1509	0.839
37.5 °C or higher fever	rs755495	6	33734128	T	C	0.107602	0.97487	0.87128	0.12915	1.08029	0.176241	0.66125	0.10721	1.2694	0.362311	0.510277	0.125	1.11416	0.1585	0.4952	0	0.6889	0.12733	0.610283	0.113119	1.26778e-05	0.106485	0.360786	0.268216	0.000144147	0.1242	0.563719	0.1042	3.808e-08	69.3	0.07096		0.117485	1.05655	0.169897	0.746087	0.155432	0.703811	0.323999	0.278322	0.1257	0.967926	0.1505	0.8285
37.5 °C or higher fever	rs79649996	6	33737516	A	T	NA	0.98075	0.90111	0.120177	1.05419	0.182579	0.772541	0.0958457	1.36934	0.371359	0.397311	0.1154	1.10927	0.1638	0.5268	0	0.5273	0.117583	0.592939	0.117625	8.85159e-06	0.0951817	0.37004	0.275742	0.000311738	0.1141	0.551452	0.1082	3.76e-08	59.6	0.1158		0.107612	1.06099	0.176265	0.736979	0.146826	0.686009	0.329723	0.25305	0.1163	0.963002	0.1554	0.8083
38 °C or higher fever	rs9279148	6	31320005	A	AC	0.403641	0.96939	0.8989	0.402398	1.22188	0.238342	0.400472	0.40039	1.61853	0.459891	0.295084	0.402	1.2968	0.2116	0.2193	0	0.5873	0.400575	1.62941	0.0907525	7.4616e-08	0.395605	1.48902	0.172976	0.0213598	0.3995	1.59808	0.0804	5.44e-09	0	0.6446		0.397344	1.15177	0.181464	0.436181	0.389466	2.9785	0.362382	0.002597	0.3958	1.39347	0.1623	0.04088
38 °C or higher fever	rs9266082	6	31320022	C	T	0.403982	0.9632	0.89343	0.398857	1.24064	0.238987	0.366927	0.39809	1.61384	0.461143	0.299321	0.3987	1.31167	0.2122	0.201	0	0.6126	0.396923	1.63799	0.0910262	5.92108e-08	0.393404	1.48631	0.173603	0.0224447	0.3962	1.604	0.0806	4.594e-09	0	0.6201		0.392744	1.14337	0.182525	0.462917	0.387279	2.96931	0.362401	0.00267223	0.3916	1.38694	0.163	0.04481
38 °C or higher fever	rs375726766	6	33335716	C	CA	NA	0.88476	0.83301	0.368411	0.890848	0.266944	0.665026	0.363673	1.76968	0.488115	0.242245	0.3673	1.04331	0.2342	0.8562	34.3	0.2173	0.361514	0.623419	0.105576	7.61273e-06	0.357904	0.509347	0.202826	0.000880627	0.3607	0.597142	0.0936	3.673e-08	0	0.3768		0.345599	0.996155	0.197371	0.984429	0.365185	0.586638	0.407358	0.190437	0.3493	0.900775	0.1776	0.5562
peripheral coolness (cold of hands and feet)	rs10205263	2	221076324	C	T	0.082805	0.56842	0.68267	0.09356	12.2715	0.533027	2.5531e-06	0.0809629	15.1855	0.806543	0.000743984	0.0897	13.092	0.4447	7.298e-09	0	0.8256	0.0956088	2.87278	0.463636	0.0228398	0.0789927	8.44226	0.892585	0.01685	0.0921	3.61214	0.4114	0.001799	12.9	0.2838		0.0930765	1.19541	1.20568	0.882313	0.0696609	1.50133	1.46338	0.781257	0.0836	1.31075	0.9305	0.7712
dizzy	rs12678417	8	51666046	C	G	0.050604	0.85651	0.92903	0.0644918	0.541213	0.626953	0.327458	0.0632445	2.81884e-05	40.842	0.797552	0.0645	0.539939	0.6269	0.3256	0	0.8092	0.0643994	0.579419	0.5258	0.299316	0.0600952	1.3211	0.670772	0.678042	0.0628	0.792946	0.4138	0.575	0	0.3335		0.05848	0.876802	0.744793	0.859882	0.0606184	0.352192	1.496	0.485437	0.0589	0.731542	0.6667	0.6391
dizzy	rs7005117	8	51669249	C	A	0.050436	0.85399	0.91612	0.0680735	0.542011	0.613905	0.318444	0.0664071	1.57756e-08	66.3429	0.786555	0.0681	0.541182	0.6139	0.3173	0	0.7937	0.0680747	0.699479	0.474398	0.451198	0.0627345	1.34253	0.658273	0.65454	0.0662	0.874065	0.3849	0.7266	0	0.4217		0.0627622	1.2759	0.626086	0.697155	0.0626055	2.56223e-15	85.3209	0.693741	0.0628	1.27354	0.6261	0.6993
dizzy	rs6995199	8	51671289	A	G	0.050643	0.85101	0.92043	0.0682356	0.54021	0.615083	0.316749	0.0664689	1.75114e-09	72.3105	0.780368	0.0682	0.539453	0.6151	0.3156	0	0.7869	0.068235	0.697389	0.475239	0.448222	0.062777	1.35302	0.654704	0.644225	0.0664	0.876604	0.3846	0.732	0	0.4127		0.0629625	1.27845	0.625964	0.694739	0.0625212	6.11458e-15	86.3793	0.704771	0.063	1.27622	0.6259	0.6968
dizzy	rs10075238	8	51673032	C	G	0.050644	0.84796	0.92548	0.068416	0.540881	0.61505	0.317699	0.0665198	2.0127e-15	95.9314	0.72428	0.0684	0.540155	0.615	0.3166	0	0.7291	0.0684114	0.69536	0.476082	0.44537	0.0628077	1.36549	0.650517	0.632034	0.0665	0.879941	0.3842	0.7391	0	0.4025		0.0631507	1.27727	0.626465	0.696064	0.062397	1.72213e-16	93.1032	0.696636	0.0632	1.2752	0.6265	0.698
dizzy	rs12114690	8	51673064	T	G	0.050633	0.84791	0.92556	0.0684174	0.540845	0.615073	0.317665	0.0665215	2.31053e-15	95.7444	0.724844	0.0684	0.540101	0.6151	0.3166	0	0.7297	0.0684129	0.695324	0.476096	0.445317	0.0628086	1.36541	0.650509	0.632089	0.0665	0.879853	0.3842	0.739	0	0.4025		0.0631537	1.27721	0.626478	0.696122	0.0623985	1.8014e-16	93.065	0.696875	0.0632	1.27507	0.6265	0.6981
dizzy	rs6993206	8	51673781	G	A	0.050624	0.84654	0.92807	0.0684933	0.540142	0.615565	0.317028	0.0665487	5.1583e-13	89.5951	0.752164	0.0685	0.539453	0.6156	0.316	0	0.7574	0.0684885	0.694292	0.476508	0.443854	0.0628219	1.37097	0.648605	0.626645	0.0665	0.881262	0.384	0.7421	0	0.3979		0.0632381	1.2767	0.626687	0.696689	0.0623546	9.59821e-15	90.9533	0.722682	0.0632	1.27469	0.6267	0.6985
dizzy	rs6997493	8	51673882	A	T	0.050633	0.84637	0.9284	0.0685047	0.540325	0.615491	0.317237	0.0665456	2.46162e-12	87.5306	0.760076	0.0685	0.539615	0.6155	0.3162	0	0.7654	0.0685009	0.694366	0.476503	0.443983	0.0628192	1.37199	0.648293	0.625667	0.0665	0.881703	0.3839	0.743	0	0.3973		0.0632487	1.27697	0.626654	0.696426	0.0623457	2.43925e-14	90.1328	0.728021	0.0632	1.27507	0.6266	0.6982
dizzy	rs56675036	8	51729719	C	T	0.050643	0.7435	0.83127	0.0765571	0.523561	0.628912	0.303517	0.0747752	1.14474e-08	30.3297	0.546581	0.0766	0.519598	0.6288	0.2978	0	0.561	0.0766184	0.767465	0.46467	0.568968	0.0711351	1.41435	0.648347	0.592857	0.0748	0.944405	0.3777	0.8796	0	0.4434		0.0707918	1.28391	0.633873	0.69339	0.0706558	0.00255751	12.66	0.637312	0.0708	1.26415	0.6331	0.7112
dizzy	rs28510290	8	51729923	A	T	0.050652	0.74347	0.83115	0.0765566	0.523753	0.628841	0.303735	0.0747816	1.05853e-08	30.3789	0.545516	0.0766	0.519806	0.6287	0.298	0	0.5598	0.0766182	0.7673	0.464733	0.568706	0.0711416	1.41424	0.648383	0.592963	0.0748	0.944216	0.3777	0.8793	0	0.4434		0.0707897	1.28243	0.634157	0.694867	0.0706631	0.00255452	12.666	0.637404	0.0708	1.26263	0.6334	0.7127
dizzy	rs67588651	8	51746653	A	G	0.053866	0.72436	0.80568	0.078785	0.507431	0.636284	0.286341	0.0763867	2.45334e-10	30.8724	0.473516	0.0788	0.502832	0.6361	0.2798	0	0.4873	0.0790156	0.734788	0.471666	0.513517	0.0727844	1.38723	0.656835	0.618267	0.0769	0.912105	0.3831	0.8103	0	0.4319		0.0724118	1.25613	0.639508	0.721405	0.0732459	0.00119902	12.8567	0.600856	0.0724	1.23479	0.6387	0.7413
dizzy	rs67053119	8	51750913	T	A	0.050611	0.73784	0.81829	0.076707	0.523761	0.631756	0.305984	0.0756111	2.00825e-09	30.0939	0.505763	0.0767	0.519286	0.6316	0.2995	0	0.5197	0.0768211	0.756965	0.469253	0.552938	0.0719617	1.39179	0.6551	0.613811	0.0752	0.930624	0.3815	0.8505	0	0.4498		0.0709772	1.28442	0.635439	0.693643	0.0721276	0.00581572	8.81508	0.559282	0.071	1.24907	0.6338	0.7257
dizzy	rs545278070	8	51754427	T	A	NA	0.7425	0.82277	0.0761831	0.528868	0.629656	0.311686	0.0753425	2.30217e-10	32.3956	0.493324	0.0762	0.524558	0.6295	0.3055	0	0.5059	0.0762904	0.757105	0.46943	0.553351	0.0716888	1.38933	0.65494	0.615623	0.0747	0.930345	0.3815	0.8499	0	0.4512		0.0704655	1.28482	0.635126	0.693136	0.0719441	0.00625521	8.50491	0.55075	0.0705	1.24745	0.6334	0.727
dizzy	rs557341263	8	51754428	G	T	NA	0.74252	0.8228	0.0761799	0.528941	0.629609	0.311755	0.0753441	2.31301e-10	32.3847	0.49327	0.0762	0.524663	0.6295	0.3055	0	0.5058	0.0762872	0.757026	0.469438	0.553207	0.0716915	1.38927	0.654946	0.615674	0.0747	0.930252	0.3816	0.8497	0	0.4512		0.070463	1.28486	0.635122	0.693101	0.0719426	0.00625797	8.49989	0.550549	0.0705	1.24745	0.6334	0.727
dizzy	rs575492438	8	51754429	T	C	0.050624	0.74254	0.82283	0.0761774	0.528991	0.629587	0.31181	0.0753402	2.70567e-10	32.2302	0.494268	0.0762	0.524715	0.6295	0.3056	0	0.5069	0.0762852	0.757073	0.469427	0.553287	0.071688	1.38933	0.654925	0.615614	0.0747	0.930345	0.3815	0.8498	0	0.4512		0.0704605	1.28442	0.635217	0.693541	0.0719427	0.00584733	8.69443	0.554261	0.0705	1.2482	0.6335	0.7264
dizzy	rs542482912	8	51754430	G	A	NA	0.74257	0.82286	0.0761757	0.529013	0.629579	0.311836	0.0753396	2.86753e-10	32.1707	0.494609	0.0762	0.524715	0.6295	0.3056	0	0.5073	0.0762837	0.757101	0.469423	0.553337	0.0716881	1.38932	0.654924	0.615624	0.0747	0.930345	0.3815	0.8499	0	0.4512		0.0704575	1.28452	0.635191	0.693437	0.0719384	0.00595455	8.63989	0.55317	0.0705	1.24795	0.6335	0.7266
dizzy	rs111956404	8	51754433	T	TCCC	NA	0.74259	0.82289	0.076173	0.529058	0.629561	0.311887	0.075338	2.86209e-10	32.1699	0.494564	0.0762	0.524767	0.6294	0.3056	0	0.5072	0.0762807	0.756999	0.469451	0.553169	0.0716862	1.38934	0.654916	0.615601	0.0747	0.930252	0.3816	0.8497	0	0.4511		0.0704559	1.28456	0.635184	0.693403	0.0719368	0.00598619	8.62431	0.552864	0.0705	1.24795	0.6335	0.7266
dizzy	rs561156078	8	51754437	A	C	NA	0.74261	0.82292	0.0761711	0.529082	0.62955	0.311913	0.075337	3.34394e-10	31.9982	0.49532	0.0762	0.524767	0.6294	0.3056	0	0.5081	0.0762784	0.75703	0.469444	0.55322	0.0716861	1.38933	0.654913	0.615608	0.0747	0.930252	0.3815	0.8498	0	0.4511		0.0704521	1.28463	0.635162	0.693325	0.0719336	0.00601151	8.61225	0.552636	0.0705	1.24795	0.6334	0.7266
dizzy	rs7813328	8	51805906	A	G	0.049427	0.98013	0.96804	0.0581959	0.597258	0.595918	0.387097	0.0614152	0.3372	1.38288	0.431809	0.0587	0.546129	0.5473	0.269	0	0.7042	0.0579111	0.707535	0.478873	0.47001	0.0588893	1.46227	0.641412	0.553563	0.0583	0.917502	0.3837	0.8224	0	0.3644		0.0532328	1.31461	0.618044	0.658062	0.0594425	7.42473e-19	144.641	0.772883	0.0532	1.31364	0.618	0.659
chest pain	rs13279405	8	12986585	T	C	0.032025	0.46903	0.38944	0.0533453	18.1126	0.514214	1.77012e-08	0.0603613	0.0119468	6.45299	0.492661	0.0534	17.2947	0.5126	2.686e-08	21.9	0.2579	0.0546659	5.81325	0.563997	0.00180345	0.0617192	9.37996e-05	11.3417	0.413515	0.0547	5.65704	0.5633	0.002095	0	0.3312		0.0566725	8.9007	0.717168	0.00230152	0.055001	2.99649	2.00715	0.58454	0.0565	7.86876	0.6754	0.002254
abdominal discomfort	rs57177321	11	33988111	T	C	0.102639	0.49966	0.35927	0.101597	7.00756	0.391336	6.51696e-07	0.0850982	12.991	0.982685	0.00906908	0.0993	7.62552	0.3636	2.302e-08	0	0.5595	0.100208	2.0433	0.49947	0.152531	0.0840051	0.0153904	4.83358	0.387839	0.1	1.94041	0.4968	0.1821	1.2	0.3144		0.10897	0.740282	1.06229	0.777108	0.100076	0.634076	1.73452	0.792814	0.1065	0.709638	0.9059	0.705
abdominal discomfort	rs1518919	11	33988368	G	C	0.102676	0.52201	0.38663	0.0969501	6.54754	0.392611	1.70013e-06	0.0755535	14.252	0.96309	0.00580281	0.0939	7.3148	0.3636	4.414e-08	0	0.4545	0.0954012	2.10063	0.496399	0.134851	0.0747479	0.0386584	4.23406	0.442315	0.0951	1.98993	0.493	0.1628	0	0.3487		0.103383	0.822905	1.03628	0.850806	0.0877332	0.591696	1.77278	0.767222	0.0994	0.756616	0.8946	0.7552
joint pain	rs34086990	8	81791475	A	AT	NA	0.43155	0.42181	0.177701	0.831952	0.327648	0.574442	0.206478	0.265617	0.861721	0.123942	0.1813	0.720219	0.3063	0.2839	34.8	0.2156	0.17813	0.995219	0.210923	0.981873	0.204698	1.28423	0.336708	0.457506	0.1856	1.0694	0.1787	0.7075	0	0.5211		0.185042	3.32154	0.281913	2.06123e-05	0.215132	5.41867	0.471552	0.00033889	0.193	3.7784	0.242	3.937e-08
muscle pain	rs1059288	6	33267672	G	A	0.343892	0.99932	0.99957	0.368258	0.762047	0.108786	0.0124894	0.37037	1.03913	0.185149	0.835776	0.3688	0.825142	0.0938	0.04049	52.1	0.1487	0.361923	0.578892	0.114383	1.76139e-06	0.365858	0.52995	0.204475	0.00190038	0.3629	0.566828	0.0998	1.294e-08	0	0.7062		0.356346	0.80709	0.125545	0.087799	0.354571	0.951203	0.238056	0.833549	0.356	0.83644	0.111	0.1078
muscle pain	rs386600215	6	33269689	CTG	C	0.343956	0.99434	0.97982	0.368494	0.762069	0.10902	0.012689	0.371834	1.03701	0.186913	0.845854	0.3693	0.82407	0.0942	0.03988	50.7	0.1545	0.362145	0.577916	0.114657	1.73291e-06	0.367186	0.526262	0.206305	0.00186024	0.3633	0.565299	0.1002	1.258e-08	0	0.6916		0.356617	0.807155	0.125807	0.0885818	0.356252	0.950469	0.240059	0.832409	0.3565	0.836106	0.1114	0.1081
muscle pain	rs9277968	6	33270680	G	A	0.344193	0.99247	0.97189	0.368557	0.762114	0.109109	0.0127816	0.372521	1.03607	0.18762	0.8502	0.3696	0.823658	0.0943	0.03965	50.1	0.1571	0.362205	0.57745	0.114766	1.71155e-06	0.367799	0.524829	0.207029	0.00184589	0.3635	0.564621	0.1004	1.237e-08	0	0.6865		0.356709	0.807178	0.125908	0.0888793	0.35705	0.949623	0.240833	0.830055	0.3568	0.835855	0.1116	0.108
muscle pain	rs2071888	6	33272855	C	G	0.343928	0.98859	0.95312	0.368671	0.762263	0.109294	0.0129994	0.374006	1.03381	0.189361	0.860605	0.37	0.822588	0.0947	0.03907	48.5	0.1634	0.362307	0.576616	0.114995	1.68579e-06	0.369124	0.521144	0.208832	0.00180341	0.3639	0.563212	0.1007	1.202e-08	0	0.6714		0.356857	0.807171	0.12612	0.0894047	0.358786	0.948475	0.242779	0.827512	0.3573	0.835354	0.1119	0.1079
muscle pain	rs3135409	6	33274520	C	A	0.343778	0.98668	0.94333	0.36833	0.76289	0.109421	0.0133834	0.374689	1.03248	0.190306	0.866632	0.3699	0.822423	0.0949	0.03935	47.4	0.1681	0.361938	0.575261	0.115204	1.58998e-06	0.369714	0.519448	0.209793	0.00179583	0.3637	0.561805	0.101	1.131e-08	0	0.6698		0.356369	0.808755	0.126169	0.0925014	0.359596	0.94745	0.243847	0.824801	0.3571	0.836273	0.1121	0.1105
muscle pain	rs3135408	6	33275013	C	T	0.34352	0.98599	0.93871	0.368315	0.762941	0.109456	0.0134359	0.375024	1.03174	0.190745	0.869893	0.37	0.822177	0.0949	0.03916	46.9	0.1699	0.361918	0.575127	0.115249	1.58876e-06	0.369998	0.518478	0.210249	0.00178301	0.3638	0.561524	0.1011	1.126e-08	0	0.6654		0.356374	0.808817	0.126209	0.092724	0.360026	0.947367	0.244333	0.824865	0.3571	0.83619	0.1121	0.1107
muscle pain	rs2013891	6	33275872	G	A	0.342061	0.98532	0.93375	0.368289	0.763064	0.109489	0.0135191	0.375403	1.03111	0.191226	0.872705	0.37	0.82193	0.095	0.03905	46.4	0.1719	0.361889	0.575026	0.115293	1.59113e-06	0.370327	0.517543	0.210744	0.00177553	0.3638	0.561244	0.1011	1.126e-08	0	0.6611		0.356344	0.808961	0.126243	0.0930874	0.360472	0.946988	0.244863	0.823966	0.3572	0.83619	0.1122	0.1108
muscle pain	rs560801494	6	33277162	CA	C	NA	0.90232	0.86994	0.346484	0.766189	0.116149	0.0218496	0.363878	1.03252	0.198106	0.871681	0.3509	0.826959	0.1002	0.05791	40.7	0.1939	0.340135	0.571331	0.122107	4.55284e-06	0.359001	0.510791	0.218548	0.00211282	0.3446	0.556326	0.1066	3.768e-08	0	0.6546		0.338613	0.784796	0.133675	0.0698569	0.345587	0.961157	0.256851	0.877419	0.3401	0.819468	0.1186	0.09309
muscle pain	rs577104018	6	33280795	G	GT	NA	0.94908	0.86848	0.357902	0.71836	0.112464	0.00326898	0.354417	1.04943	0.200403	0.809761	0.3571	0.786628	0.0981	0.0144	63.2	0.09907	0.352527	0.58387	0.117446	4.6169e-06	0.349009	0.464556	0.226917	0.000728405	0.3518	0.556326	0.1043	1.89e-08	0	0.371		0.34641	0.808063	0.128817	0.0980459	0.349049	0.915484	0.254712	0.728834	0.3469	0.828863	0.115	0.1025
muscle pain	rs2073525	6	33290825	G	A	0.353201	0.94676	0.86529	0.379528	0.784888	0.110227	0.0279906	0.384014	1.00184	0.198899	0.992636	0.3806	0.831187	0.0964	0.05517	13.2	0.2832	0.372907	0.57658	0.116195	2.14819e-06	0.37858	0.511517	0.217518	0.00205663	0.3742	0.561468	0.1025	1.781e-08	0	0.6273		0.370645	0.796094	0.127532	0.073762	0.376859	0.957791	0.247382	0.861606	0.3719	0.827621	0.1134	0.09508
muscle pain	rs548788092	6	33292168	G	GA	NA	0.93832	0.85544	0.379999	0.784675	0.110702	0.0284924	0.38317	1.0021	0.200166	0.991655	0.3807	0.830938	0.0969	0.05591	12.5	0.285	0.373325	0.576106	0.116696	2.29381e-06	0.377569	0.511213	0.218786	0.00216383	0.3743	0.561075	0.103	1.99e-08	0	0.6298		0.371077	0.796316	0.12808	0.0753614	0.376788	0.959072	0.248541	0.866476	0.3723	0.828035	0.1139	0.09737
muscle pain	rs3130261	6	33292543	T	C	NA	0.94043	0.86129	0.380044	0.783805	0.11058	0.0276022	0.384032	1.0003	0.19941	0.998819	0.381	0.830108	0.0967	0.05413	12.6	0.2848	0.373383	0.57629	0.116534	2.25109e-06	0.378486	0.510943	0.218029	0.00207099	0.3745	0.561075	0.1028	1.878e-08	0	0.6264		0.371128	0.796563	0.127939	0.0754375	0.377104	0.957179	0.247794	0.859808	0.3724	0.827952	0.1137	0.09678
muscle pain	rs3130102	6	33292934	A	G	0.348695	0.9383	0.85971	0.379994	0.783148	0.110737	0.0272904	0.383915	1.00017	0.199636	0.999304	0.3809	0.829527	0.0968	0.05363	12.9	0.284	0.373303	0.575818	0.116704	2.24979e-06	0.378328	0.510615	0.218284	0.00207561	0.3744	0.560627	0.1029	1.88e-08	0	0.6273		0.371075	0.796905	0.128094	0.0763456	0.377032	0.957244	0.248014	0.860148	0.3723	0.828283	0.1138	0.09782
muscle pain	rs3130016	6	33296230	G	T	NA	0.93672	0.85789	0.369542	0.756023	0.112224	0.0126959	0.375312	1.01776	0.199959	0.92983	0.3709	0.811801	0.0979	0.03315	40.5	0.1948	0.362764	0.571191	0.118151	2.13752e-06	0.368821	0.504163	0.21998	0.00185029	0.3641	0.555437	0.1041	1.615e-08	0	0.6172		0.357503	0.815154	0.129383	0.11419	0.363521	0.933391	0.253898	0.786013	0.3587	0.838199	0.1153	0.1258
muscle pain	rs3130262	6	33300854	G	A	0.340654	0.91678	0.84883	0.372064	0.749571	0.113573	0.0111472	0.378382	1.00891	0.200809	0.964764	0.3736	0.805574	0.0989	0.02871	39.7	0.1978	0.365239	0.569537	0.119285	2.36778e-06	0.371573	0.501076	0.220837	0.00175403	0.3667	0.553275	0.105	1.708e-08	0	0.6099		0.359255	0.807541	0.13104	0.102834	0.366337	0.934028	0.254776	0.788795	0.3607	0.832518	0.1165	0.1157
muscle pain	rs3130264	6	33301229	G	C	NA	0.91476	0.84852	0.372625	0.749092	0.113665	0.011034	0.379674	1.00698	0.200715	0.97236	0.3743	0.804849	0.0989	0.0282	39.2	0.1996	0.365794	0.569801	0.119342	2.44015e-06	0.372872	0.50018	0.220716	0.00169626	0.3674	0.553275	0.105	1.713e-08	0	0.6035		0.359803	0.807306	0.13116	0.102679	0.367397	0.934263	0.254651	0.789452	0.3614	0.832435	0.1166	0.1157
muscle pain	rs3130265	6	33302886	A	G	0.337125	0.91146	0.84718	0.372512	0.74835	0.113881	0.0109119	0.378066	1.00659	0.2011	0.973941	0.3739	0.804206	0.0991	0.02788	39.2	0.1996	0.365645	0.57016	0.119536	2.59936e-06	0.371095	0.500499	0.221182	0.00175207	0.3669	0.553607	0.1052	1.879e-08	0	0.6042		0.359601	0.806961	0.13149	0.102859	0.366266	0.933033	0.254936	0.785706	0.361	0.831936	0.1169	0.1154
muscle pain	rs3130269	6	33308130	A	T	0.311414	0.90083	0.84708	0.372541	0.736295	0.114909	0.00772051	0.376499	0.999722	0.201457	0.998899	0.3735	0.793739	0.0998	0.02063	42.5	0.1873	0.365546	0.565576	0.120489	2.24545e-06	0.369099	0.500378	0.221641	0.00178447	0.3664	0.55002	0.1059	1.627e-08	0	0.6273		0.359524	0.807373	0.132491	0.106315	0.365371	0.931156	0.254853	0.779571	0.3608	0.832269	0.1176	0.1183
muscle pain	rs3135406	6	33311179	G	A	0.336519	0.89703	0.84657	0.371882	0.752277	0.114876	0.0132157	0.376212	1.00329	0.201128	0.986978	0.3729	0.80751	0.0998	0.03207	35.3	0.2138	0.364809	0.581063	0.120297	6.39322e-06	0.369022	0.501191	0.221526	0.00181936	0.3658	0.561805	0.1057	4.925e-08	0	0.5575		0.355883	0.822545	0.132785	0.141241	0.36426	0.94131	0.255134	0.812609	0.3577	0.846538	0.1178	0.1572
urticaria (rash that disappears within a few hours)	rs2274569	1	100435079	C	T	0.066334	0.90398	0.90004	0.066571	4.58793	0.548697	0.00549549	0.0676928	1.3455	1.30457	0.820048	0.0667	3.81523	0.5058	0.008109	0	0.3861	0.0662374	11.7877	0.44576	3.12115e-08	0.0743006	8.89547e-24	130.484	0.68418	0.0662	11.78	0.4458	3.147e-08	0	0.6703		0.0600604	2.46504	1.04918	0.389832	0.0612925	3.69995	1.1909	0.271946	0.0606	2.9438	0.7872	0.1702
urticaria (rash that disappears within a few hours)	rs564562	1	100471566	C	T	0.066279	0.99478	0.99629	0.0613841	4.37742	0.547841	0.00703785	0.0620908	1.40268	1.27615	0.790885	0.0615	3.6671	0.5034	0.009849	0	0.4125	0.0611962	10.799	0.431601	3.52632e-08	0.0689865	0.000203709	88.8865	0.923827	0.0612	10.7963	0.4316	3.537e-08	0	0.9026		0.055113	2.45494	1.03752	0.386697	0.0534983	3.77549	1.1702	0.256249	0.0544	2.96685	0.7763	0.1612
urticaria (rash that disappears within a few hours)	rs571697	1	100478755	C	T	0.066297	0.99059	0.99401	0.0615605	4.38671	0.549203	0.00709749	0.0621889	1.40154	1.27703	0.791515	0.0617	3.67113	0.5045	0.009948	0	0.4118	0.0613694	10.8417	0.432612	3.60227e-08	0.0690832	0.000234086	82.7942	0.919573	0.0614	10.8385	0.4326	3.614e-08	0	0.8968		0.0552836	2.45728	1.0383	0.386549	0.053588	3.78142	1.17049	0.255805	0.0545	2.971	0.7767	0.161
urticaria (rash that disappears within a few hours)	rs558270	1	100499285	C	G	0.066274	0.96909	0.98743	0.0623393	4.40152	0.553414	0.00741012	0.062357	1.40327	1.27883	0.791061	0.0623	3.67517	0.5079	0.01038	0	0.412	0.0621309	10.8843	0.434447	3.90556e-08	0.0692348	0.000262613	75.5942	0.913149	0.0621	10.8808	0.4344	3.921e-08	0	0.8882		0.0562173	2.47059	1.0418	0.385303	0.05373	3.81801	1.17098	0.252579	0.0551	2.99457	0.7783	0.1588
CHR; chromosome, EA; effect allele, NEA; non-effect allele, EAF of other Japasense database;effect allele frequency of ToMMo database (ToMMo 54KJPN-SNV/INDEL Allele Frequency Panel (v20230626))*, EAF; effect allele frequency, OR; odds ratio for effect allele, SE; standard error of effect allele's coefficient, P; p-value for association, HetISq; I-square for heterogeneity, HetPVal; p-value for het…
* Tadaka, S., Katsuoka, F., Ueki, M. et al. 3.5KJPNv2: an allele frequency panel of 3552 Japanese individuals including the X chromosome. Hum Genome Var 6, 28 (2019).
[truncated: 16 more columns]

## Sheet: Table S10
Supplemental Table 10. The frequency of HLA alleles and sample size in our data
	population A										population B
	BNT162b1 vaccine					mRNA-1273 vaccine					BNT162b1 vaccine					mRNA-1273 vaccine
	1st dose		2nd dose			1st dose		2nd dose			1st dose		2nd dose			1st dose		2nd dose
HLA allele	AF	total N*	AF	total N*		AF	total N*	AF	total N*		AF	total N*	AF	total N*		AF	total N*	AF	total N*
A*01:01	0.0057	2208	0.0062	1858		0.0037	1084	0.0042	943		0.0015	324	0.0018	280		NA	NA	NA	NA
A*02:01	0.0924	2208	0.0966	1858		0.0881	1084	0.0822	943		0.0525	324	0.0446	280		0.0492	193	0.0414	169
A*02:05	0.0002	2208	0.0003	1858		NA	NA	NA	NA		NA	NA	NA	NA		NA	NA	NA	NA
A*02:06	0.0944	2208	0.0904	1858		0.0909	1084	0.0912	943		0.1173	324	0.1161	280		0.1295	193	0.1331	169
A*02:07	0.0374	2208	0.0353	1858		0.0415	1084	0.0387	943		NA	NA	NA	NA		NA	NA	NA	NA
A*03:01	0.0038	2208	0.0038	1858		0.0042	1084	0.0042	943		0.0062	324	0.0071	280		NA	NA	NA	NA
A*03:02	0.0007	2208	0.0008	1858		NA	NA	NA	NA		NA	NA	NA	NA		NA	NA	NA	NA
A*11:01	0.0847	2208	0.0869	1858		0.0941	1084	0.0933	943		0.1281	324	0.1339	280		0.1088	193	0.1095	169
A*11:02	0.0011	2208	0.0013	1858		NA	NA	NA	NA		NA	NA	NA	NA		NA	NA	NA	NA
A*24:02	0.4026	2208	0.4018	1858		0.3971	1084	0.3961	943		0.5108	324	0.5268	280		0.5181	193	0.5355	169
A*26:01	0.0967	2208	0.0955	1858		0.0918	1084	0.0917	943		0.0108	324	0.0089	280		0.013	193	0.0118	169
A*30:01	0.0018	2208	0.0019	1858		0.0028	1084	0.0032	943		0.0031	324	0.0018	280		0.0052	193	0.0059	169
A*30:04	NA	NA	NA	NA		0.0005	1084	0.0005	943		NA	NA	NA	NA		NA	NA	NA	NA
A*31:01	0.0883	2208	0.088	1858		0.0927	1084	0.0981	943		0.0401	324	0.0339	280		0.0544	193	0.0533	169
A*32:01	NA	NA	NA	NA		0.0005	1084	0.0005	943		NA	NA	NA	NA		NA	NA	NA	NA
A*33:03	0.0897	2208	0.0907	1858		0.0923	1084	0.096	943		0.1296	324	0.125	280		0.1218	193	0.1095	169
A*68:01	0.0005	2208	0.0005	1858		NA	NA	NA	NA		NA	NA	NA	NA		NA	NA	NA	NA
B*07:02	0.0679	1759	0.0662	1480		0.0841	844	0.0852	728		0.087	247	0.0868	219		0.0875	160	0.0839	143
B*13:01	0.0119	1759	0.0115	1480		0.0148	844	0.0144	728		0.0182	247	0.0205	219		0.0187	160	0.021	143
B*13:02	0.0031	1759	0.003	1480		0.0041	844	0.0048	728		0.004	247	0.0023	219		0.0063	160	0.007	143
B*14:01	NA	NA	NA	NA		0.0006	844	0.0007	728		NA	NA	NA	NA		NA	NA	NA	NA
B*15:01	0.0617	1759	0.0622	1480		0.0545	844	0.0522	728		0.0142	247	0.0137	219		0.0094	160	0.0105	143
B*15:02	0.0006	1759	NA	NA		NA	NA	NA	NA		NA	NA	NA	NA		NA	NA	NA	NA
B*15:18	0.0182	1759	0.0186	1480		0.0142	844	0.0158	728		0.004	247	0.0046	219		NA	NA	NA	NA
B*15:35	0.0009	1759	0.0007	1480		NA	NA	NA	NA		NA	NA	NA	NA		NA	NA	NA	NA
B*27:04	0.0009	1759	0.001	1480		0.0012	844	0.0014	728		NA	NA	NA	NA		NA	NA	NA	NA
B*27:05	0.0009	1759	0.0007	1480		NA	NA	NA	NA		0.002	247	0.0023	219		NA	NA	NA	NA
B*35:01	0.0844	1759	0.0834	1480		0.08	844	0.0776	728		0.081	247	0.0799	219		0.1	160	0.0979	143
B*37:01	0.0074	1759	0.0081	1480		0.0047	844	0.0048	728		0.004	247	0.0046	219		NA	NA	NA	NA
B*38:02	0.0034	1759	0.0027	1480		0.0024	844	0.0021	728		0.004	247	0.0046	219		NA	NA	NA	NA
B*39:01	0.0284	1759	0.028	1480		0.035	844	0.0357	728		0.0061	247	0.0068	219		0.0031	160	0.0035	143
B*40:01	0.0605	1759	0.0625	1480		0.0575	844	0.0536	728		0.0769	247	0.0753	219		0.0875	160	0.0909	143
B*40:02	0.0719	1759	0.0736	1480		0.0675	844	0.068	728		0.0061	247	0.0046	219		0.0125	160	0.014	143
B*40:06	0.056	1759	0.0568	1480		0.0598	844	0.0577	728		0.0283	247	0.0297	219		0.0219	160	0.021	143
B*44:02	0.0043	1759	0.0041	1480		0.0047	844	0.0048	728		0.0121	247	0.0137	219		0.0063	160	0.007	143
B*44:03	0.0921	1759	0.0953	1480		0.0906	844	0.0955	728		0.1437	247	0.1347	219		0.1281	160	0.1049	143
B*46:01	0.0532	1759	0.0503	1480		0.0527	844	0.0501	728		0.081	247	0.0799	219		0.0563	160	0.0559	143
B*48:01	0.0171	1759	0.0162	1480		0.0178	844	0.0165	728		0.0243	247	0.0274	219		0.0094	160	0.0105	143
B*50:01	0.0003	1759	0.0003	1480		NA	NA	NA	NA		NA	NA	NA	NA		NA	NA	NA	NA
B*51:01	0.0949	1759	0.0922	1480		0.0877	844	0.0913	728		0.1032	247	0.1027	219		0.1094	160	0.1119	143
B*51:02	0.0014	1759	0.0014	1480		0.0018	844	0.0021	728		NA	NA	NA	NA		NA	NA	NA	NA
B*52:01	0.1504	1759	0.1497	1480		0.1517	844	0.1573	728		0.1923	247	0.2032	219		0.2469	160	0.2657	143
B*54:01	0.0799	1759	0.0824	1480		0.0847	844	0.0804	728		0.0972	247	0.0913	219		0.0844	160	0.0804	143
B*55:02	0.0034	1759	0.0041	1480		0.003	844	0.0027	728		0.004	247	0.0046	219		NA	NA	NA	NA
B*56:01	0.0011	1759	0.0014	1480		0.0018	844	0.0021	728		NA	NA	NA	NA		NA	NA	NA	NA
B*57:01	0.0003	1759	0.0003	1480		NA	NA	NA	NA		NA	NA	NA	NA		NA	NA	NA	NA
B*58:01	0.0111	1759	0.0105	1480		0.0095	844	0.0096	728		0.0061	247	0.0068	219		0.0125	160	0.014	143
B*67:01	0.0119	1759	0.0125	1480		0.0136	844	0.0137	728		NA	NA	NA	NA		NA	NA	NA	NA
B*81:01	0.0006	1759	0.0003	1480		NA	NA	NA	NA		NA	NA	NA	NA		NA	NA	NA	NA
C*01:02	0.1724	2314	0.1731	1947		0.1694	1145	0.165	994		0.1921	505	0.1885	427		0.1588	277	0.1554	251
C*02:02	NA	NA	NA	NA		0.0004	1145	0.0005	994		0.001	505	0.0012	427		NA	NA	NA	NA
C*03:02	0.0086	2314	0.0082	1947		0.0079	1145	0.0075	994		0.0069	505	0.0082	427		0.0108	277	0.012	251
C*03:03	0.1266	2314	0.1225	1947		0.1275	1145	0.1242	994		0.1168	505	0.1112	427		0.1173	277	0.1235	251
C*03:04	0.1152	2314	0.1158	1947		0.1201	1145	0.1177	994		0.099	505	0.1054	427		0.1047	277	0.0996	251
C*04:01	0.0436	2314	0.0465	1947		0.0389	1145	0.0367	994		0.0475	505	0.048	427		0.0235	277	0.0259	251
C*05:01	0.0035	2314	0.0033	1947		0.0044	1145	0.004	994		0.004	505	0.0047	427		0.0036	277	0.004	251
C*06:02	0.0095	2314	0.0103	1947		0.0079	1145	0.0086	994		0.0059	505	0.0059	427		0.0072	277	0.008	251
C*07:01	0.0004	2314	0.0005	1947		0.0004	1145	0.0005	994		NA	NA	NA	NA		NA	NA	NA	NA
C*07:02	0.1188	2314	0.1184	1947		0.1354	1145	0.1363	994		0.1465	505	0.144	427		0.1498	277	0.1434	251
C*07:04	0.0127	2314	0.0131	1947		0.0079	1145	0.008	994		0.0119	505	0.0129	427		0.0018	277	0.002	251
C*08:01	0.0821	2314	0.0835	1947		0.0825	1145	0.0815	994		0.097	505	0.0948	427		0.074	277	0.0757	251
C*08:02	NA	NA	NA	NA		0.0004	1145	0.0005	994		NA	NA	NA	NA		NA	NA	NA	NA
C*12:02	0.1307	2314	0.1287	1947		0.1271	1145	0.1323	994		0.1178	505	0.1241	427		0.1805	277	0.1892	251
C*12:03	0.0006	2314	0.0005	1947		NA	NA	NA	NA		0.002	505	0.0012	427		0.0018	277	0.002	251
C*14:02	0.0683	2314	0.0665	1947		0.0651	1145	0.0684	994		0.0624	505	0.0632	427		0.074	277	0.0757	251
C*14:03	0.0767	2314	0.0783	1947		0.0742	1145	0.0775	994		0.0644	505	0.0609	427		0.0632	277	0.0538	251
C*15:02	0.03	2314	0.0308	1947		0.0306	1145	0.0307	994		0.0248	505	0.0258	427		0.0289	277	0.0299	251
DPB1*01:01	0.0002	2103	NA	NA		NA	NA	NA	NA		NA	NA	NA	NA		NA	NA	NA	NA
DPB1*02:01	0.2649	2103	0.2643	1769		0.2704	1004	0.2759	877		0.3104	298	0.3008	246		0.3397	131	0.3462	117
DPB1*02:02	0.0207	2103	0.0201	1769		0.0184	1004	0.0182	877		NA	NA	NA	NA		NA	NA	NA	NA
DPB1*03:01	0.0021	2103	0.0023	1769		0.003	1004	0.0023	877		NA	NA	NA	NA		NA	NA	NA	NA
DPB1*04:01	0.058	2103	0.0594	1769		0.0598	1004	0.0627	877		0.0956	298	0.0996	246		0.1336	131	0.1154	117
DPB1*04:02	0.1051	2103	0.1018	1769		0.1006	1004	0.0992	877		NA	NA	NA	NA		NA	NA	NA	NA
DPB1*05:01	0.4068	2103	0.4138	1769		0.4114	1004	0.4099	877		0.5906	298	0.5955	246		0.5267	131	0.5385	117
DPB1*09:01	0.1068	2103	0.1051	1769		0.1006	1004	0.1032	877		NA	NA	NA	NA		NA	NA	NA	NA
DPB1*104:01	0.0019	2103	0.002	1769		0.002	1004	0.0006	877		NA	NA	NA	NA		NA	NA	NA	NA
DPB1*13:01	0.0181	2103	0.0175	1769		0.0199	1004	0.0171	877		0.0034	298	0.0041	246		NA	NA	NA	NA
DPB1*14:01	0.0121	2103	0.0113	1769		0.0115	1004	0.008	877		NA	NA	NA	NA		NA	NA	NA	NA
DPB1*17:01	0.0031	2103	0.0025	1769		0.002	1004	0.0023	877		NA	NA	NA	NA		NA	NA	NA	NA
DPB1*19:01	0.0002	2103	NA	NA		0.0005	1004	0.0006	877		NA	NA	NA	NA		NA	NA	NA	NA
DQA1*01:01	0.0747	1835	0.0748	1545		0.0903	897	0.0913	783		0.0964	280	0.0938	240		0.0776	174	0.0755	159
DQA1*01:02	0.1826	1835	0.1835	1545		0.1817	897	0.1833	783		0.2125	280	0.2062	240		0.2184	174	0.1918	159
DQA1*01:03	0.2488	1835	0.2456	1545		0.2486	897	0.2529	783		0.2482	280	0.25	240		0.3391	174	0.3428	159
DQA1*01:04	0.0441	1835	0.0421	1545		0.0513	897	0.0511	783		0.0393	280	0.0458	240		0.0345	174	0.0377	159
DQA1*01:05	0.0052	1835	0.0058	1545		0.0028	897	0.0032	783		0.0018	280	0.0021	240		NA	NA	NA	NA
DQA1*02:01	0.0049	1835	0.0045	1545		0.0033	897	0.0038	783		0.0054	280	0.0042	240		0.0057	174	0.0063	159
DQA1*03:01	0.1079	1835	0.1123	1545		0.0942	897	0.0881	783		0.1357	280	0.1313	240		0.1264	174	0.1321	159
DQA1*03:02	0.1054	1835	0.1074	1545		0.107	897	0.1073	783		0.0393	280	0.0417	240		0.0374	174	0.0409	159
DQA1*03:03	0.1139	1835	0.1139	1545		0.1014	897	0.0996	783		0.1482	280	0.1479	240		0.0805	174	0.0881	159
DQA1*04:01	0.0283	1835	0.0265	1545		0.0323	897	0.0332	783		0.0304	280	0.0292	240		0.023	174	0.0252	159
DQA1*05:01	0.0016	1835	0.0013	1545		0.0006	897	0.0006	783		0.0036	280	0.0042	240		0.0057	174	0.0031	159
DQA1*05:03	0.0245	1835	0.0233	1545		0.0229	897	0.0243	783		0.0107	280	0.0125	240		0.0172	174	0.0189	159
DQA1*05:05	0.0297	1835	0.0307	1545		0.0334	897	0.0338	783		NA	NA	NA	NA		NA	NA	NA	NA
DQA1*05:08	0.0082	1835	0.0087	1545		0.0089	897	0.0083	783		0.0036	280	0.0042	240		0.0057	174	0.0063	159
DQA1*06:01	0.0202	1835	0.0194	1545		0.0212	897	0.0192	783		0.025	280	0.0271	240		0.0287	174	0.0314	159
DQB1*02:01	0.0015	2310	0.0013	1945		0.0004	1153	0.0005	1004		0.0019	513	0.0023	438		0.0036	279	0.002	249
DQB1*02:02	0.0039	2310	0.0036	1945		0.003	1153	0.0035	1004		0.0029	513	0.0023	438		0.0036	279	0.004	249
DQB1*03:01	0.1171	2310	0.1162	1945		0.1184	1153	0.1165	1004		0.0975	513	0.1016	438		0.086	279	0.0924	249
DQB1*03:02	0.0996	2310	0.1028	1945		0.0919	1153	0.0876	1004		0.1033	513	0.0993	438		0.0914	279	0.0944	249
DQB1*03:03	0.1481	2310	0.1494	1945		0.1552	1153	0.1569	1004		0.1608	513	0.1598	438		0.1577	279	0.1606	249
DQB1*04:01	0.1186	2310	0.1203	1945		0.1141	1153	0.1125	1004		0.1559	513	0.1598	438		0.1183	279	0.1165	249
DQB1*04:02	0.0351	2310	0.0342	1945		0.0408	1153	0.0413	1004		0.0312	513	0.0285	438		0.0179	279	0.0201	249
DQB1*05:01	0.0675	2310	0.0676	1945		0.0759	1153	0.0777	1004		0.078	513	0.0776	438		0.0717	279	0.0703	249
DQB1*05:02	0.0221	2310	0.0203	1945		0.0208	1153	0.0194	1004		0.0136	513	0.016	438		0.0054	279	0.006	249
DQB1*05:03	0.0353	2310	0.0344	1945		0.0421	1153	0.0428	1004		0.0273	513	0.0297	438		0.0269	279	0.0261	249
DQB1*06:01	0.2028	2310	0.1995	1945		0.1964	1153	0.1997	1004		0.1881	513	0.1906	438		0.2473	279	0.253	249
DQB1*06:02	0.0675	2310	0.0689	1945		0.065	1153	0.0618	1004		0.075	513	0.0731	438		0.0824	279	0.0783	249
DQB1*06:03	0.0048	2310	0.0049	1945		0.0043	1153	0.004	1004		0.0029	513	0.0023	438		0.0018	279	0.002	249
DQB1*06:04	0.0686	2310	0.0689	1945		0.0655	1153	0.0702	1004		0.0585	513	0.0537	438		0.0824	279	0.0703	249
DQB1*06:09	0.0076	2310	0.0077	1945		0.0061	1153	0.0055	1004		0.0029	513	0.0034	438		0.0036	279	0.004	249
DRB1*01:01	0.0691	1888	0.0679	1590		0.0778	938	0.08	819		0.0738	393	0.0725	338		0.0699	229	0.0693	202
DRB1*03:01	0.0016	1888	0.0013	1590		0.0005	938	0.0006	819		0.0025	393	0.003	338		0.0044	229	0.0025	202
DRB1*04:01	0.0114	1888	0.0123	1590		0.0133	938	0.0128	819		0.0025	393	0.003	338		0.0022	229	0.0025	202
DRB1*04:03	0.0013	1888	0.0016	1590		0.0021	938	0.0024	819		NA	NA	NA	NA		NA	NA	NA	NA
DRB1*04:04	NA	NA	NA	NA		0.0005	938	0.0006	819		NA	NA	NA	NA		NA	NA	NA	NA
DRB1*04:05	0.1332	1888	0.1365	1590		0.1242	938	0.1227	819		0.1756	393	0.179	338		0.1223	229	0.1238	202
DRB1*04:06	0.0188	1888	0.0192	1590		0.0155	938	0.014	819		NA	NA	NA	NA		NA	NA	NA	NA
DRB1*04:10	0.0053	1888	0.0057	1590		0.0048	938	0.0049	819		NA	NA	NA	NA		NA	NA	NA	NA
DRB1*07:01	0.0045	1888	0.0041	1590		0.0032	938	0.0037	819		0.0038	393	0.003	338		0.0044	229	0.005	202
DRB1*08:02	0.0493	1888	0.0481	1590		0.0528	938	0.0513	819		0.042	393	0.0385	338		0.0415	229	0.0396	202
DRB1*08:03	0.0906	1888	0.0884	1590		0.0933	938	0.0916	819		0.1056	393	0.1006	338		0.0764	229	0.0718	202
DRB1*09:01	0.1555	1888	0.1553	1590		0.1679	938	0.1697	819		0.1858	393	0.1849	338		0.179	229	0.1832	202
DRB1*10:01	0.0064	1888	0.0072	1590		0.0043	938	0.0049	819		0.0051	393	0.0059	338		0.0022	229	0.0025	202
DRB1*11:01	0.0262	1888	0.0277	1590		0.0267	938	0.0269	819		0.0178	393	0.0207	338		0.0197	229	0.0173	202
DRB1*12:01	0.035	1888	0.0343	1590		0.0314	938	0.0311	819		0.042	393	0.0414	338		0.0371	229	0.0421	202
DRB1*12:02	0.0164	1888	0.016	1590		0.0192	938	0.0171	819		0.0178	393	0.0192	338		0.0197	229	0.0223	202
DRB1*13:01	0.0056	1888	0.0057	1590		0.0048	938	0.0043	819		0.0064	393	0.0059	338		0.0044	229	0.005	202
DRB1*13:02	0.0869	1888	0.0877	1590		0.0805	938	0.0855	819		0.0802	393	0.0769	338		0.1048	229	0.0891	202
DRB1*14:01	0.0106	1888	0.0107	1590		0.0091	938	0.0079	819		NA	NA	NA	NA		NA	NA	NA	NA
DRB1*14:03	0.0159	1888	0.0154	1590		0.0187	938	0.0183	819		0.0102	393	0.0104	338		0.0262	229	0.0297	202
DRB1*14:04	0.0058	1888	0.0063	1590		0.0053	938	0.0049	819		NA	NA	NA	NA		NA	NA	NA	NA
DRB1*14:05	0.0143	1888	0.0135	1590		0.0203	938	0.0208	819		0.0089	393	0.0104	338		0.0066	229	0.0074	202
DRB1*14:06	0.0124	1888	0.0116	1590		0.0128	938	0.0116	819		NA	NA	NA	NA		NA	NA	NA	NA
DRB1*15:01	0.0792	1888	0.0808	1590		0.0736	938	0.0702	819		0.0967	393	0.0932	338		0.0961	229	0.0916	202
DRB1*15:02	0.1382	1888	0.1368	1590		0.1285	938	0.1331	819		0.117	393	0.1243	338		0.1834	229	0.1955	202
DRB1*16:02	0.0066	1888	0.006	1590		0.0091	938	0.0092	819		0.0064	393	0.0074	338		NA	NA	NA	NA
AF; allele frequency, OR; odds ratio for effect allele, SE; standard error of effect allele's coefficient, P; p-value for association, HetISq; I-square for heterogeneity, HetPVal; p-value for heterogeneity
* total N: the number of samples with high quality alleles (posterior provabilities > 0.5)

[truncated: 2 more sheets: Table S11, Table S12]
